# Supplementary material for: Purine and carbohydrate availability drive Enterococcus faecalis fitness during wound and urinary tract infections
Source: mBio. 2023 Dec 11;15(1):e02384-23. doi: 10.1128/mbio.02384-23 (PMC10790769; doi:10.1128/mbio.02384-23)
Supplement: File S1 — Complete tables of Tn-seq and RNA-seq data analysis. [file mbio.02384-23-s0001.xlsx]

## Sheet: 1_tnseq_8hpi
Supplementary file 1 (Sheet 1) Complete table of E. faecalis transposon mutant abundance profiled by Tn-seq from 8 hpi wounds.
New locus tag	Old locus tag	Name	Description	Normalized counts					log2FC	logCPM	p-value	FDR	in pool
				V2	V3	V4	V5	V6
OG1RF_RS00060	OG1RF_10010		DHH family phosphoesterase	2136.06	2548.67	2262.07	1598.69	1710.34	-0.486854	11.0209	1.60552e-06	4.93673e-06	1
OG1RF_RS00065	OG1RF_10011	rplI	50S ribosomal protein L9	32.2667	44.6575	69.2743	87.0346	203.881	1.52813	6.38521	0.000348596	0.000816431	1
OG1RF_RS00075	OG1RF_10013	purA	adenylosuccinate synthetase	628.567	786.954	784.636	118.861	167.533	-2.3535	9.05782	4.02455e-31	2.65409e-30	3
OG1RF_RS00080	OG1RF_10014		hypothetical protein	509.814	513.562	506.235	659.631	855.168	0.559282	9.22355	7.12452e-05	0.000181813	1
OG1RF_RS00085	OG1RF_10016		ABC-F family ATPase	2781.21	2737.96	3037.3	2180.85	1830.89	-0.534059	11.3171	8.20178e-06	2.94044e-05	2
OG1RF_RS00090	OG1RF_10017	levR	transcription antiterminator BglG	919.601	1004.79	996.484	664.212	532.356	-0.690905	9.73609	2.41624e-08	9.1054e-08	1
OG1RF_RS00100	OG1RF_10019	manX	PTS mannose transporter subunit EIIAB	629.777	526.996	612.093	385.638	200.34	-1.15179	8.97545	5.74776e-06	2.10891e-05	2
OG1RF_RS00105	OG1RF_10020	manY	PTS mannose/fructose/sorbose transporter subunit IIC	755.041	931.429	772.675	444.335	419.089	-0.919045	9.44031	3.53644e-10	1.57534e-09	1
OG1RF_RS00110	OG1RF_10021		PTS mannose transporter subunit IID	1042.21	1263.17	1156.35	531.369	538.02	-1.11011	9.88493	8.90291e-18	7.46177e-17	1
OG1RF_RS00115	OG1RF_10022		hypothetical protein	351.707	395.538	330.385	183.231	362.455	-0.420891	8.39177	0.0812614	0.13371	1
OG1RF_RS00120	OG1RF_10023		membrane protein	606.614	570.978	687.414	338.977	379.445	-0.801916	9.0835	5.50904e-07	1.77871e-06	1
OG1RF_RS00130	OG1RF_10025		RpiR family transcriptional regulator	1761.85	1673.89	1640.6	728.024	797.052	-1.15078	10.4024	2.50531e-27	1.42689e-26	3
OG1RF_RS00135	OG1RF_10026	malX	PTS maltose transporter subunit IICB	916.374	985.656	889.908	1429.2	1274.26	0.545778	10.086	1.25199e-07	4.36368e-07	1
OG1RF_RS00140	OG1RF_10027	malY	aminotransferase	826.736	799.855	805.016	1461	878.28	0.529758	9.89139	0.00316426	0.0050701	3
OG1RF_RS00145	OG1RF_10028		hypothetical protein	132.293	133.973	133.22	371.042	237.861	1.20778	7.6057	9.51033e-07	3.00162e-06	1
OG1RF_RS00150	OG1RF_10029	mprF	hypothetical protein	1955.36	2063.82	2216.78	1649.08	1546.1	-0.379131	10.9002	3.34154e-05	8.95605e-05	1
OG1RF_RS00155	OG1RF_10030		hypothetical protein	367.673	408.876	231.603	625	651.107	0.927631	8.75631	7.27168e-05	0.00022581	2
OG1RF_RS00160	OG1RF_10031		copper ABC transporter permease	2426.46	2430.65	2421.94	2670.59	2916.63	0.199607	11.3272	0.0059076	0.0117496	1
OG1RF_RS00170	OG1RF_10033		hypothetical protein	609.841	519.941	615.475	210.715	322.812	-1.14924	8.92083	7.04811e-10	3.02441e-09	1
OG1RF_RS00175	OG1RF_10034		hypothetical protein	225.867	226.478	205.158	119.1	90.6138	-1.03881	7.57872	4.97177e-05	0.000130463	1
OG1RF_RS00180	OG1RF_10035		DNA-binding transcriptional regulator	667.921	628.395	730.044	865.766	798.534	0.300651	9.52677	0.0126891	0.0240536	1
OG1RF_RS00185	OG1RF_10036	proA	gamma-glutamyl-phosphate reductase	1037.29	1019.17	1243.19	391.251	401.064	-1.47068	9.73397	1.42184e-22	6.32883e-22	3
OG1RF_RS00190	OG1RF_10037	proB	glutamate 5-kinase	760.828	802.609	744.437	558.511	356.161	-0.854582	9.40021	1.64074e-05	5.61707e-05	2
OG1RF_RS00195	OG1RF_10038	dut	dUTP diphosphatase	67.7601	73.366	93.2539	444.335	300.158	2.24668	7.47306	1.25571e-17	1.03513e-16	1
OG1RF_RS00200	OG1RF_10039	radA	DNA repair protein RadA	596.934	609.256	498.242	664.212	911.802	0.464926	9.3345	0.00247401	0.00519251	1
OG1RF_RS00205	OG1RF_10040		twitching motility protein PilT	861.521	819.785	775.339	526.789	402.099	-0.799543	9.46367	4.34283e-09	1.73298e-08	1
OG1RF_RS00230	OG1RF_10045	cysS2	Mini-ribonuclease 3	287.174	274.325	258.446	137.423	135.921	-0.993456	7.89176	1.56229e-05	4.39404e-05	1
OG1RF_RS00240	OG1RF_10047		DNA-binding protein	1536.22	1490.13	1571.59	1276.6	1296.65	-0.248285	10.5104	0.0287519	0.0556388	2
OG1RF_RS00245	OG1RF_10048		DNA-directed RNA polymerase sigma factor 30	945.414	886.771	961.847	407.689	481.386	-1.07847	9.59167	1.21043e-16	9.27625e-16	1
OG1RF_RS00250	OG1RF_10049	veg	hypothetical protein	1190.39	1378.06	1270.51	1077.13	823.622	-0.481197	10.1964	0.00245884	0.00585303	2
OG1RF_RS00255	OG1RF_10050	ispE	4-diphosphocytidyl-2C-methyl-D-erythritol kinase	51.6267	44.6575	58.6167	91.6154	84.9505	0.763623	6.12769	0.0350589	0.0614819	1
OG1RF_RS00260	OG1RF_10051	adcA	zinc ABC transporter substrate-binding protein	100.027	114.834	175.85	87.0346	39.6436	-1.00874	6.90326	0.0118051	0.0224971	1
OG1RF_RS00265	OG1RF_10052		ABC transporter ATP-binding protein	0	15.9491	5.32879	50.3885	33.9802	2.53467	4.6163	0.000259339	0.000619546	1
OG1RF_RS00270	OG1RF_10053	zurM	ABC transporter permease	10.921	24.2297	16.5431	13.2979	16.695	-0.161223	4.68806	1	1	2
OG1RF_RS00275	OG1RF_10054	purR	pur operon repressor	1664.96	1665.09	1505.38	847.442	855.168	-0.918243	10.3938	2.48482e-19	2.34097e-18	1
OG1RF_RS00285	OG1RF_10056		multifunctional 2',3'-cyclic-nucleotide 2'-phosphodiesterase/5'-nucleotidase/3'-nucleotidase	3158.32	3205.87	3468.02	2550.56	2660.22	-0.330522	11.5629	5.42767e-05	9.79952e-05	3
OG1RF_RS00290	OG1RF_10057		peptide ABC transporter substrate-binding protein	1164.9	1305.38	1220.88	1409.57	1569.33	0.293311	10.3778	0.0181397	0.0366007	2
OG1RF_RS00295	OG1RF_10058		hypothetical protein	554.987	478.474	434.297	815.377	770.218	0.704729	9.22275	3.16955e-07	1.05764e-06	1
OG1RF_RS00300	OG1RF_10059		luciferase	882.471	786.954	669.148	624.02	436.601	-0.555609	9.44876	0.00143284	0.0023592	3
OG1RF_RS00305	OG1RF_10060	ruvA	Holliday junction ATP-dependent DNA helicase RuvA	3.22667	9.56947	5.32879	4.58077	0	-1.11861	3.60781	0.4801	0.663247	1
OG1RF_RS00315	OG1RF_10062		hypothetical protein	458.187	440.196	634.126	888.669	753.228	0.680837	9.29011	3.75066e-05	9.9673e-05	1
OG1RF_RS00320	OG1RF_10063		N-acetylmannosamine-6-phosphate 2-epimerase	733.844	793.404	835.586	371.441	370.604	-1.08334	9.33642	3.51632e-14	1.06811e-13	3
OG1RF_RS00325	OG1RF_10064	ygjK	hypothetical protein	1874.69	1929.84	1771.82	1397.13	1625.39	-0.303503	10.7623	0.00175508	0.00373681	1
OG1RF_RS00330	OG1RF_10065		transcriptional regulator	1315.97	1280.41	1514.92	1802.73	1548.41	0.291477	10.543	0.01405	0.021456	3
OG1RF_RS00335	OG1RF_10066		Crp/Fnr family transcriptional regulator	349.471	272.584	330.861	186.17	161.385	-0.898769	8.15674	0.00108349	0.00277063	2
OG1RF_RS00340	OG1RF_10067		hypothetical protein	141.973	148.407	142.27	93.0851	111.3	-0.450296	7.16236	0.189166	0.303879	2
OG1RF_RS00350	OG1RF_10069	amaP	hypothetical protein	1037.29	961.116	1324.71	836.98	644.749	-0.577795	9.93715	0.000614073	0.00103141	3
OG1RF_RS00355	OG1RF_10070		DUF2273 domain-containing protein	6.19278	0	6.79338	0	0	-3.34423	3.39877	0.44631	0.586428	3
OG1RF_RS00360	OG1RF_10071		transcriptional regulator	596.934	577.358	506.235	261.104	311.485	-0.973278	8.89355	1.12636e-08	4.36944e-08	1
OG1RF_RS00365	OG1RF_10072		transcriptional regulator	90.3467	51.0372	66.6099	68.7115	62.297	-0.072173	6.235	0.965403	1	1
OG1RF_RS00375	OG1RF_10074		hypothetical protein	1129.33	947.378	1044.44	723.762	645.624	-0.597165	9.85266	1.11151e-06	3.47312e-06	1
OG1RF_RS00380	OG1RF_10075		hypothetical protein	838.934	921.859	937.867	810.796	753.228	-0.200176	9.76028	0.0838556	0.137618	1
OG1RF_RS00385	OG1RF_10076		hypothetical protein	1058.97	1003.04	964.66	906.315	888.433	-0.169993	9.9306	0.128015	0.18043	3
OG1RF_RS00390	OG1RF_10077	atpF	hypothetical protein	242	306.223	245.124	105.358	113.267	-1.27243	7.80011	8.52324e-07	2.70028e-06	1
OG1RF_RS00395	OG1RF_10078		hypothetical protein	631.663	612.792	540.074	282.295	162.456	-1.41547	8.88637	1.12536e-13	3.36935e-13	3
OG1RF_RS00400	OG1RF_10079		quinolone MFS transporter	1223.07	1090.12	1144.68	1386.71	1355.5	0.249698	10.2777	0.0130515	0.0199921	3
OG1RF_RS00405	OG1RF_10080		hypothetical protein	258.463	202.924	301.084	26.5957	189.21	-0.97873	7.84946	0.00405675	0.00930121	2
OG1RF_RS00410	OG1RF_10082		hypothetical protein	1380.99	1496.5	1402.83	975.651	1162.58	-0.41699	10.3456	0.000223657	0.000384421	3
OG1RF_RS00415	OG1RF_10083		hypothetical protein	877.319	872.269	946.262	425.532	617.716	-0.704918	9.63728	8.67781e-06	3.0934e-05	2
OG1RF_RS00420	OG1RF_10084	fss1	peptidase	7593.72	7632.36	7927.43	5172.87	5086.42	-0.592222	12.7187	4.14801e-19	6.41662e-18	2
OG1RF_RS00425	OG1RF_10085		diacylglycerol kinase	58.0801	79.7456	93.2539	73.2923	11.3267	-0.794707	6.23915	0.108221	0.174744	1
OG1RF_RS00430	OG1RF_10086		hypothetical protein	1242.27	1151.53	1100.4	1378.81	1370.53	0.242317	10.283	0.011578	0.0221316	1
OG1RF_RS00435	OG1RF_10087		hypothetical protein	232.32	245.616	210.487	554.273	543.683	1.26338	8.40266	1.4151e-14	9.16344e-14	1
OG1RF_RS00440	OG1RF_10088		cell surface protein	1845.65	1923.23	1962.01	2234.04	2237.14	0.226252	10.9893	0.0188035	0.0378487	2
OG1RF_RS00445	OG1RF_10089		formate/nitrite transporter	120.131	127.206	115.801	611.702	550.936	2.23571	7.96205	7.21191e-24	1.73779e-22	2
OG1RF_RS00450	OG1RF_10090		lipoprotein	648.561	797.456	780.668	659.631	775.881	-0.0584767	9.53259	0.710007	0.941915	1
OG1RF_RS00455	OG1RF_10091		hypothetical protein	309.76	251.996	277.097	696.277	594.653	1.21351	8.66728	5.67954e-14	3.46423e-13	1
OG1RF_RS00460	OG1RF_10092	pfoR	transcriptional regulator	634.76	570.864	546.867	69.3356	253.838	-1.85711	8.79873	8.9901e-11	2.28955e-10	3
OG1RF_RS00465	OG1RF_10093	sdaAB	L-serine dehydratase, iron-sulfur-dependent subunit beta	312.987	341.311	306.406	494.723	521.03	0.664343	8.59767	2.25398e-05	6.1935e-05	1
OG1RF_RS00470	OG1RF_10094	sdaAA	L-serine dehydratase, iron-sulfur-dependent subunit alpha	713.504	720.834	744.437	611.702	411.811	-0.595152	9.37147	0.00213281	0.00515412	2
OG1RF_RS00480	OG1RF_10096		alpha/beta hydrolase	50.9646	57.5456	66.1722	53.1915	38.9551	-0.421299	5.98809	0.547028	0.763281	2
OG1RF_RS00490	OG1RF_10098	argR	ArgR family transcriptional regulator	1061.57	1059.02	967.176	659.631	662.614	-0.635285	9.82606	2.52833e-08	9.49923e-08	1
OG1RF_RS00495	OG1RF_10099	arcA	arginine deiminase	1223.15	1317.49	1217.57	625	639.976	-0.981102	10.0515	3.86223e-12	3.06289e-11	2
OG1RF_RS00500	OG1RF_10100	argF	ornithine carbamoyltransferase	1506.85	1451.37	1460.09	522.208	809.861	-1.16288	10.2182	1.74639e-16	1.3222e-15	1
OG1RF_RS00505	OG1RF_10101	arcC	carbamate kinase 1	1619.79	1767.16	1694.56	1186.42	1245.94	-0.480628	10.5774	1.44464e-07	4.98232e-07	1
OG1RF_RS00510	OG1RF_10102	ntcA	Crp/Fnr family transcriptional regulator	348.48	309.413	341.043	242.781	169.901	-0.669629	8.23426	0.00112501	0.00246439	1
OG1RF_RS00515	OG1RF_10103		C4-dicarboxylate ABC transporter	1099.22	1196.56	1239.79	589.352	533.06	-1.06782	9.90714	9.63264e-18	3.47329e-17	3
OG1RF_RS00520	OG1RF_10104		peptidase C56	622.747	663.483	607.482	361.881	317.148	-0.883606	9.08088	4.94812e-09	1.96202e-08	1
OG1RF_RS00525	OG1RF_10105		transcriptional regulator	163.815	181.723	198.517	13.2979	72.3452	-1.74446	7.30329	3.61937e-06	1.38687e-05	2
OG1RF_RS00530	OG1RF_10106		NADPH:quinone reductase	487.804	472.479	380.49	265.957	278.251	-0.703354	8.66634	0.00206964	0.00500628	2
OG1RF_RS00535	OG1RF_10107		glycosyl hydrolase	820.543	783.728	903.52	1248.04	1091.5	0.486364	9.91491	3.96644e-05	7.24483e-05	3
OG1RF_RS00540	OG1RF_10108		reactive intermediate/imine deaminase	2056.78	2123.13	2064.57	1768.62	1530.38	-0.36407	10.9177	0.00154264	0.00383137	2
OG1RF_RS00550	OG1RF_10110		GntR family transcriptional regulator	544.964	477.333	577.437	336.773	299.529	-0.742438	8.86361	5.82796e-06	1.12432e-05	3
OG1RF_RS00555	OG1RF_10111		ornithine cyclodeaminase	1579.16	1580.36	1708.54	1426.33	1020.43	-0.405984	10.5321	0.00365641	0.00584	3
OG1RF_RS00560	OG1RF_10112	phzF	isomerase	687.281	590.117	663.435	462.658	577.663	-0.327208	9.25408	0.0285916	0.0508882	1
OG1RF_RS00565	OG1RF_10113		ATP-binding protein	519.494	634.775	506.235	288.589	334.139	-0.833914	8.90563	1.78754e-06	5.48297e-06	1
OG1RF_RS00575	OG1RF_10114		hypothetical protein	393.155	511.853	476.44	199.468	278.251	-0.875778	8.68144	0.000122798	0.000362037	2
OG1RF_RS00585	OG1RF_10116	coaA	type I pantothenate kinase	83.7275	157.493	115.801	39.8936	116.865	-0.422116	6.93443	0.304351	0.461126	2
OG1RF_RS00590	OG1RF_10117		esterase	1393.92	1444.99	1161.68	453.496	611.643	-1.33434	10.0439	1.96179e-19	1.8693e-18	1
OG1RF_RS00595	OG1RF_10118	rsmc	16S RNA G1207 methylase RsmC	38.72	51.0372	42.6303	45.8077	22.6535	-0.316533	5.6064	0.539083	0.734607	1
OG1RF_RS00600	OG1RF_10119	add	adenosine deaminase	1768.21	1894.76	1998.3	929.896	1138.34	-0.878271	10.6301	2.26893e-15	1.57505e-14	1
OG1RF_RS00605	OG1RF_10120		LacI family transcriptional regulator	703.414	743.229	817.97	581.758	736.237	-0.211208	9.50964	0.137853	0.217955	1
OG1RF_RS00610	OG1RF_10121	pdp	pyrimidine-nucleoside phosphorylase	1042.21	1074.97	991.155	632.146	622.97	-0.719661	9.81536	2.34997e-10	1.06109e-09	1
OG1RF_RS00615	OG1RF_10122	deoC	2-deoxyribose-5-phosphate aldolase	829.832	880.485	849.173	534.874	502.599	-0.716588	9.53238	1.37538e-08	3.10235e-08	3
OG1RF_RS00620	OG1RF_10123	cdd	cytidine deaminase	554.987	500.802	554.194	73.2923	130.257	-2.43399	8.65319	2.76925e-28	4.95545e-27	1
OG1RF_RS00625	OG1RF_10124		BMP family ABC transporter substrate-binding protein	2555.51	2750.07	2861.95	1768.62	1647.24	-0.68668	11.2102	4.2918e-10	2.72976e-09	2
OG1RF_RS00630	OG1RF_10125		BMP family ABC transporter substrate-binding protein	1855.33	1805.44	1878.4	838.281	730.574	-1.22687	10.5234	5.10696e-36	1.64078e-34	1
OG1RF_RS00635	OG1RF_10126		ABC transporter ATP-binding protein	1448.77	1690.61	1582.65	590.919	538.02	-1.4737	10.2561	3.61207e-35	1.05254e-33	1
OG1RF_RS00640	OG1RF_10127		branched-chain amino acid ABC transporter permease	1077.54	1214.51	1336.68	385.638	478.591	-1.43735	9.92611	4.26761e-17	5.34731e-16	2
OG1RF_RS00645	OG1RF_10128		ABC transporter permease	1467.05	1511.33	1383	1010.64	962.747	-0.570393	10.3507	6.87033e-06	2.50977e-05	2
OG1RF_RS00650	OG1RF_10129		membrane protein	529.483	528.936	536.677	227.817	385.834	-0.795264	8.8481	1.59984e-05	2.98526e-05	3
OG1RF_RS00655	OG1RF_10130		hypothetical protein	1490.72	1435.42	1404.14	535.95	634.297	-1.31129	10.162	1.08417e-31	2.45813e-30	1
OG1RF_RS00660	OG1RF_10131		hypothetical protein	309.428	269.555	337.478	93.0851	105.735	-1.57812	8.0176	1.77139e-07	8.10057e-07	2
OG1RF_RS00670	OG1RF_10133	deoB	phosphopentomutase	709.864	745.064	827.153	438.83	400.681	-0.880556	9.37615	7.77696e-07	3.25904e-06	2
OG1RF_RS00675	OG1RF_10134	deoD	purine-nucleoside phosphorylase	1124.86	1305.38	1386.31	944.149	706.757	-0.677909	10.1401	7.01246e-05	0.00021803	2
OG1RF_RS00680	OG1RF_10135	deoD	purine-nucleoside phosphorylase	1532.67	1515.17	1651.93	563.435	656.95	-1.37124	10.2689	2.25807e-34	6.15078e-33	1
OG1RF_RS00685	OG1RF_10136		ferrichrome ABC transporter substrate-binding protein	504.711	606.341	397.413	316.963	324.913	-0.649173	8.80673	0.000998283	0.00165785	3
OG1RF_RS00690	OG1RF_10137		ferrichrome ABC transporter ATP-binding protein	1687.55	1531.12	1619.95	1250.55	1245.94	-0.36948	10.5397	5.56896e-05	0.000145085	1
OG1RF_RS00695	OG1RF_10138		ferrichrome ABC transporter permease	432.374	395.538	423.639	201.554	186.891	-1.09696	8.4642	6.28728e-09	2.47346e-08	1
OG1RF_RS00700	OG1RF_10139	fhuG	iron ABC transporter permease	486.133	448.306	512.9	133.719	187.84	-1.58425	8.56782	2.43323e-15	7.81753e-15	3
OG1RF_RS00705	OG1RF_10140	adh3	NADH-dependent butanol dehydrogenase A	870.038	944.959	946.262	492.021	678.932	-0.58554	9.69848	0.000128834	0.000377612	2
OG1RF_RS00710	OG1RF_10141	gpmA	2,3-bisphosphoglycerate-dependent phosphoglycerate mutase	9.68001	6.37965	18.6508	18.3231	22.6535	0.740448	4.42908	0.282739	0.417528	1
OG1RF_RS00715	OG1RF_10142		resolvase	680.741	639.059	688.191	797.872	996.137	0.466781	9.56067	0.00296317	0.0069399	2
OG1RF_RS00720	OG1RF_10143	rpiA	ribose-5-phosphate isomerase	43.3494	16.1261	30.5702	14.8576	35.5373	-0.258841	5.17585	0.812419	1	3
OG1RF_RS00750	OG1RF_10149	cfa	cyclopropane-fatty-acyl-phospholipid synthase	418.638	451.278	350.713	478.723	645.542	0.517212	8.86819	0.0140575	0.0291624	2
OG1RF_RS00900	OG1RF_10179	oxaA	hypothetical protein	408.723	396.702	529.884	386.298	299.529	-0.371571	8.7034	0.0502818	0.0734301	3
OG1RF_RS00905	OG1RF_10180		membrane protein	634.76	580.54	529.884	143.624	197.994	-1.76972	8.80459	1.71039e-20	6.8361e-20	3
OG1RF_RS00910	OG1RF_10181		peptidase M20	904.146	890.161	978.247	455.634	390.911	-1.12361	9.55337	1.25595e-16	4.3293e-16	3
OG1RF_RS00940	OG1RF_10187	brnQ	branched-chain amino acid transporter II carrier protein	393.654	414.677	404.988	96.1962	96.2772	-2.06638	8.29326	8.81357e-20	8.72996e-19	1
OG1RF_RS00950	OG1RF_10189		Rossman fold protein, TIGR00730 family	527.847	466.422	443.354	279.255	161.385	-1.25237	8.67564	1.74485e-06	6.96273e-06	2
OG1RF_RS00955	OG1RF_10190		peptide ABC transporter ATP-binding protein	22.5867	44.6575	37.3015	178.65	147.247	2.21356	6.32806	1.43848e-10	6.63874e-10	1
OG1RF_RS00960	OG1RF_10191		glutamine ABC transporter substrate-binding protein	21.842	12.1149	33.0861	66.4894	150.255	2.38376	5.76879	1.45961e-05	5.03133e-05	2
OG1RF_RS00965	OG1RF_10192		hypothetical protein	400.436	375.56	347.404	159.574	267.121	-0.694193	8.42067	0.0023319	0.00558675	2
OG1RF_RS00970	OG1RF_10194		NAD-dependent protein deacetylase	229.094	207.339	202.494	105.358	113.267	-0.960979	7.5537	0.000198453	0.00048097	1
OG1RF_RS00975	OG1RF_10195		maltose O-acetyltransferase	1290.67	1467.32	1284.24	783.312	934.455	-0.656424	10.2039	2.25997e-08	8.55513e-08	1
OG1RF_RS00980	OG1RF_10196		transcriptional regulator	1009.95	988.845	1068.42	2175.87	2344.63	1.13852	10.5266	6.48301e-39	2.46158e-37	1
OG1RF_RS00985	OG1RF_10197	amiD	N-acetylmuramoyl-L-alanine amidase	1319.71	1368.43	1449.43	925.316	651.287	-0.793449	10.2045	9.18942e-10	3.90317e-09	1
OG1RF_RS00990	OG1RF_10198	aldA	aldehyde dehydrogenase	1358.43	1738.45	1457.42	874.927	883.485	-0.787287	10.3404	5.55902e-10	2.43122e-09	1
OG1RF_RS00995	OG1RF_10199	ldh1	L-lactate dehydrogenase	251.183	351.331	304.392	837.766	623.281	1.21985	8.73253	3.44885e-09	1.95097e-08	2
OG1RF_RS01005	OG1RF_10201	mfd	transcription-repair coupling factor	2229.63	2204.17	2046.26	1511.65	1432.83	-0.548063	10.9026	1.85444e-10	8.49585e-10	1
OG1RF_RS01010	OG1RF_10202		polysaccharide biosynthesis protein	1874.77	1780.88	1948.77	1502.66	1458.03	-0.340968	10.7665	0.00214539	0.00517953	2
OG1RF_RS01040	OG1RF_10208	hpt	hypoxanthine-guanine phosphoribosyltransferase	6.45334	3.18982	10.6576	45.8077	0	1.72468	4.27851	0.117041	0.187655	1
OG1RF_RS01050	OG1RF_10210	hslO	molecular chaperone Hsp33	83.8934	54.227	53.2879	13.7423	33.9802	-1.44945	5.87206	0.00781381	0.0153339	1
OG1RF_RS01205	OG1RF_10213	licT	transcription antiterminator LicT	507.808	512.81	468.743	99.0508	142.149	-2.04112	8.55218	1.1168e-22	4.98877e-22	3
OG1RF_RS01210	OG1RF_10214	bglP	PTS beta-glucoside transporter subunit EIIBCA	1052.05	1153.94	1111.69	625	573.196	-0.906832	9.89396	1.38543e-09	8.24678e-09	2
OG1RF_RS01215	OG1RF_10215	arb	6-phospho-beta-glucosidase	950.591	890.161	917.106	653.735	461.985	-0.718519	9.63773	8.48304e-07	1.72273e-06	3
OG1RF_RS01220	OG1RF_10216	bglA	6-phospho-beta-glucosidase	1448.77	1620.43	1516.04	989.446	1110.02	-0.547602	10.4126	8.23154e-08	2.92599e-07	1
OG1RF_RS01225	OG1RF_10217		phosphoglycerate mutase	432.374	513.562	476.927	210.715	192.554	-1.22699	8.62057	6.32326e-11	3.0183e-10	1
OG1RF_RS01230	OG1RF_10218		carboxymethylenebutenolidase-related protein	171.013	118.023	103.911	742.085	747.564	2.51817	8.38071	9.21288e-42	4.05043e-40	1
OG1RF_RS01235	OG1RF_10219		AraC family transcriptional regulator	720.785	687.518	860.239	239.362	205.905	-1.79981	9.23674	1.48782e-16	1.73417e-15	2
OG1RF_RS01240	OG1RF_10220	ogt	methylated-DNA--[protein]-cysteine S-methyltransferase	125.84	79.7456	119.898	59.55	50.9703	-0.962773	6.64884	0.0122871	0.0233445	1
OG1RF_RS01245	OG1RF_10221	tag	DNA-3-methyladenine glycosylase I	9.68001	15.9491	13.322	4.58077	11.3267	-0.739793	4.2205	0.454703	0.633752	1
OG1RF_RS01250	OG1RF_10222		phosphohydrolase	638.881	599.687	714.058	838.281	832.515	0.354853	9.49583	0.00338726	0.00700369	1
OG1RF_RS01255	OG1RF_10223		cation transporter	1346.93	1528.75	1195.64	450.681	522.906	-1.47984	10.0299	9.05631e-23	4.05995e-22	3
OG1RF_RS01280	OG1RF_10228	pyrDA	dihydroorotate oxidase	400.436	318.015	443.354	545.213	656.672	0.669628	8.84942	0.00103878	0.00266174	2
OG1RF_RS01290	OG1RF_10229		elongation factor G-binding protein	777.627	765.558	857.935	407.689	424.752	-0.949032	9.40576	3.36656e-12	1.77612e-11	1
OG1RF_RS01300	OG1RF_10231		hypothetical protein	267.814	347.691	420.975	284.008	237.861	-0.4042	8.35893	0.0756759	0.125343	1
OG1RF_RS01305	OG1RF_10232	srpG	cysteine synthase	819.074	829.867	737.82	239.362	350.596	-1.33822	9.35849	2.12079e-13	1.87137e-12	2
OG1RF_RS01310	OG1RF_10233	metC	cystathionine beta-lyase	716.321	752.798	594.16	421.431	334.139	-0.846515	9.20536	1.73229e-07	5.89025e-07	1
OG1RF_RS01315	OG1RF_10234	genA	6-phospho-beta-glucosidase	1293.89	1256.79	1135.03	742.085	1036.4	-0.47668	10.1194	0.000460252	0.00106598	1
OG1RF_RS01320	OG1RF_10235	genB	PTS cellobiose transporter subunit IIC	1446.01	1512.63	1270.36	1030.13	944.278	-0.514362	10.3002	1.55846e-05	2.91237e-05	3
OG1RF_RS01330	OG1RF_10237		dihydrofolate reductase	1798.32	2047.41	1859.44	438.83	823.622	-1.49535	10.5433	5.16e-17	6.40146e-16	2
OG1RF_RS01335	OG1RF_10238	ntpJ	ATP synthase subunit J	1907.53	1956.55	1942.15	571.809	562.066	-1.77532	10.5331	5.17813e-41	4.05512e-39	2
OG1RF_RS01340	OG1RF_10239	napA	sodium:proton antiporter	571.531	584.542	631.945	199.468	289.381	-1.19462	8.98146	3.12689e-09	1.78091e-08	2
OG1RF_RS01345	OG1RF_10240	copY	uracil phosphoribosyltransferase	354.934	408.297	471.598	183.231	101.941	-1.49939	8.38996	1.72432e-10	7.91417e-10	1
OG1RF_RS01350	OG1RF_10241	actP	copper-exporting ATPase	1009.95	947.378	836.62	1177.26	1093.03	0.293459	9.97907	0.00976338	0.0188353	1
OG1RF_RS01360	OG1RF_10243		hypothetical protein	870.085	870.809	730.288	614.115	634.595	-0.401681	9.56979	0.00296446	0.00475909	3
OG1RF_RS01365	OG1RF_10244		GntR family transcriptional regulator	167.455	230.182	205.134	226.064	33.3901	-0.897024	7.52138	0.124556	0.209488	2
OG1RF_RS01370	OG1RF_10245	pepC	aminopeptidase C	845.387	708.141	828.627	577.177	594.653	-0.441782	9.51299	0.000803116	0.0018045	1
OG1RF_RS01375	OG1RF_10246		hypothetical protein	93.5734	63.7965	66.6099	22.9038	22.6535	-1.68522	6.05071	0.000702885	0.00159117	1
OG1RF_RS01380	OG1RF_10247	gloA	glyoxalase	91.0082	130.235	115.801	132.979	27.8251	-0.801545	6.77017	0.23795	0.374327	2
OG1RF_RS01385	OG1RF_10248	sugE1	multidrug resistance protein SMR	61.3067	76.5558	77.2675	109.938	73.6237	0.371728	6.41886	0.295238	0.433686	1
OG1RF_RS01390	OG1RF_10249	sugE2	QacE family quaternary ammonium compound efflux SMR transporter	100.027	89.3151	85.2607	77.8731	96.2772	-0.0804018	6.59809	0.888598	1	1
OG1RF_RS01395	OG1RF_10250	chiC	chitinase	2371.6	2513.58	2310.03	1470.43	1478.14	-0.700765	11.0113	3.93595e-17	3.12136e-16	1
OG1RF_RS01400	OG1RF_10251		chitin-binding protein	1213.78	1186.88	1141.29	921.173	670.132	-0.568077	10.0323	3.18765e-05	5.86079e-05	3
OG1RF_RS01405	OG1RF_10252		acyl-ACP thioesterase	680.827	593.307	655.441	861.185	577.663	0.175095	9.40779	0.286333	0.422585	1
OG1RF_RS01410	OG1RF_10253		hypothetical protein	467.555	625.693	448.363	346.678	238.608	-0.809822	8.79758	9.08264e-05	0.00016097	3
OG1RF_RS01415	OG1RF_10254		haloacid dehalogenase	851.507	748.251	716.702	208.007	223.377	-1.8401	9.18858	1.91449e-27	1.10292e-26	3
OG1RF_RS01420	OG1RF_10255	lysC	aspartate kinase	1073.9	1144.85	1184.48	811.17	862.577	-0.426026	10.0344	0.00147005	0.00366562	2
OG1RF_RS01425	OG1RF_10256		haloacid dehalogenase	671.147	657.104	658.106	338.977	481.386	-0.709559	9.18844	4.77969e-06	1.39929e-05	1
OG1RF_RS01430	OG1RF_10257	ezrA	septation ring formation regulator EzrA	74.3133	58.054	50.9504	257.532	192.917	1.86907	6.92366	2.31917e-10	5.79446e-10	3
OG1RF_RS01435	OG1RF_10258	iscS	aminotransferase V	1167.34	1096.57	1025.8	153.529	228.454	-2.52273	9.60373	6.09353e-52	8.98259e-51	3
OG1RF_RS01440	OG1RF_10259		DNA-binding response regulator	496.907	529.511	596.825	256.523	385.109	-0.778064	8.89378	3.0685e-05	8.25956e-05	1
OG1RF_RS01445	OG1RF_10260		two-component sensor histidine kinase	1984.4	2051.06	2019.61	1447.52	1682.02	-0.374158	10.8595	3.98565e-05	0.000105693	1
OG1RF_RS01450	OG1RF_10261		DUF4822 domain-containing protein	1297.12	1515.17	1345.52	737.504	634.297	-1.00557	10.1623	3.78384e-17	3.01026e-16	1
OG1RF_RS01455	OG1RF_10262		DUF4822 domain-containing protein	668.82	677.296	754.065	614.115	482.292	-0.349677	9.35161	0.0155081	0.0236107	3
OG1RF_RS01460	OG1RF_10263		DUF4822 domain-containing protein	2129.6	2086.14	2357.99	1099.38	1115.68	-0.987291	10.8167	7.08812e-24	9.44832e-23	1
OG1RF_RS01465	OG1RF_10265		hypothetical protein	771.749	893.47	847.004	691.489	517.546	-0.536323	9.58568	0.00290468	0.00682206	2
OG1RF_RS01470	OG1RF_10266		deaminase	461.414	631.585	490.249	902.412	1110.02	0.92641	9.44006	6.59679e-10	2.85027e-09	1
OG1RF_RS01475	OG1RF_10267		death-on-curing family protein	633.417	484.594	582.315	305.851	406.246	-0.604935	9.01187	0.00217648	0.00524954	2
OG1RF_RS01485	OG1RF_10269		esterase	735.346	702.662	704.734	438.83	523.111	-0.526304	9.35523	0.000950669	0.00245606	2
OG1RF_RS01490	OG1RF_10270		purine catabolism regulatory protein	1161.6	1285.5	1190.98	700.858	713.584	-0.77794	10.0252	1.34579e-12	7.24571e-12	1
OG1RF_RS01505	OG1RF_10272		hypothetical protein	368.47	309.621	254.752	198.102	126.919	-0.934905	8.0745	0.000217651	0.000375051	3
OG1RF_RS01510	OG1RF_10273		MFS transporter	567.891	560.312	671.648	438.83	450.766	-0.424808	9.13675	0.0188338	0.0378792	2
OG1RF_RS01515	OG1RF_10274	arcC	carbamate kinase 2	724.425	766.265	737.82	1183.51	1101.87	0.604261	9.77349	4.02058e-06	1.52892e-05	2
OG1RF_RS01520	OG1RF_10275		sodium:dicarboxylate symporter	894.856	951.44	906.916	688.403	659.979	-0.444239	9.70918	0.000149189	0.000260172	3
OG1RF_RS01525	OG1RF_10276	allD	ureidoglycolate dehydrogenase	1288.1	1215.91	1450.39	945.935	756.437	-0.628795	10.1711	2.88894e-06	5.66486e-06	3
OG1RF_RS01530	OG1RF_10277		citrate transporter	3536.43	3681.06	3578.28	3174.47	3109.19	-0.194518	11.7452	0.00114359	0.00250291	1
OG1RF_RS01535	OG1RF_10278	atzC	N-acyl-D-amino-acid deacylase	411.82	432.179	397.413	262.485	314.759	-0.520931	8.56393	0.00330606	0.00529053	3
OG1RF_RS01540	OG1RF_10279		hypothetical protein	3094.28	3192.26	3043.92	2712.77	2465.3	-0.281689	11.5148	0.00359098	0.00832469	2
OG1RF_RS01555	OG1RF_10282		5-methyltetrahydropteroyltriglutamate--homocysteine methyltransferase	242	315.793	306.406	105.358	67.9604	-1.70364	7.86841	3.53917e-10	1.57534e-09	1
OG1RF_RS01560	OG1RF_10283		AI-2E family transporter	2926.09	2941.4	3084.2	980.603	974.738	-1.60875	11.1203	7.00752e-75	2.16801e-73	3
OG1RF_RS01575	OG1RF_10285		membrane protein	261.36	258.376	242.46	64.1308	135.921	-1.38443	7.73002	6.38573e-07	2.05162e-06	1
OG1RF_RS01580	OG1RF_10286		membrane protein	315.832	412.828	383.826	99.0508	147.226	-1.5878	8.20207	3.76511e-11	9.78773e-11	3
OG1RF_RS01585	OG1RF_10287	pcp	pyroglutamyl-peptidase I	805.061	683.747	611.404	307.058	299.529	-1.20793	9.15075	2.4643e-12	6.85409e-12	3
OG1RF_RS01590	OG1RF_10288	nhaC	Na+/H+ antiporter NhaC	786.483	725.675	906.916	460.586	360.45	-0.970315	9.39279	1.34134e-09	3.2259e-09	3
OG1RF_RS01595	OG1RF_10289		transcriptional regulator	303.446	225.765	326.082	133.719	172.61	-0.894861	7.95681	0.000409685	0.000696048	3
OG1RF_RS01600	OG1RF_10290		nitroreductase	400.107	421.057	404.988	146.585	113.267	-1.63219	8.35464	5.76083e-15	3.86006e-14	1
OG1RF_RS01605	OG1RF_10291		haloacid dehalogenase	706.641	909.1	682.085	714.6	866.495	0.0417986	9.60509	0.772894	1	1
OG1RF_RS01610	OG1RF_10292	mtlA	PTS lactose transporter subunit IIBC	1965.04	1936.22	1968.99	957.381	889.148	-1.07894	10.6347	5.91355e-33	1.46726e-31	1
OG1RF_RS01615	OG1RF_10293		transcription antiterminator BglG	1810.16	1786.3	1857.08	1539.14	1444.16	-0.282785	10.7374	0.000675192	0.00152986	1
OG1RF_RS01620	OG1RF_10294	mltF	PTS mannitol transporter subunit IIA	302.147	327.101	340.787	119.681	111.3	-1.50277	8.10842	1.56588e-07	7.24004e-07	2
OG1RF_RS01630	OG1RF_10296	mtlA2	PTS mannitol transporter subunit IICB	851.841	861.252	916.552	201.554	300.158	-1.83152	9.39169	1.58649e-31	3.54977e-30	1
OG1RF_RS01635	OG1RF_10297	mltF2	mannitol-specific phosphotransferase enzyme IIA component	368.47	480.558	512.9	302.105	269.068	-0.663904	8.65417	0.000573113	0.000964554	3
OG1RF_RS01640	OG1RF_10298	mtlD	mannitol-1-phosphate 5-dehydrogenase	273.025	233.211	208.442	119.681	205.905	-0.426398	7.84671	0.107	0.183032	2
OG1RF_RS01645	OG1RF_10299		oxidoreductase	390.427	385.969	434.297	1136.03	1070.38	1.44762	9.33983	1.31926e-33	3.44382e-32	1
OG1RF_RS01650	OG1RF_10300		NAD-binding protein	477.547	411.487	524.886	558.854	736.237	0.442863	9.06631	0.00549083	0.0109554	1
OG1RF_RS01655	OG1RF_10301		RND transporter	822.801	781.507	679.421	471.819	521.03	-0.616841	9.40248	1.01977e-05	2.90732e-05	1
OG1RF_RS01665	OG1RF_10303		ABC transporter permease	2732.99	2708.16	2845.57	1777.34	1670.69	-0.677857	11.2194	2.727e-19	2.5595e-18	1
OG1RF_RS01670	OG1RF_10304		hypothetical protein	48.4	12.7593	37.3015	96.1962	39.6436	1.06336	5.67716	0.05632	0.0956219	1
OG1RF_RS01675	OG1RF_10305		hypothetical protein	1012.01	841.982	929.719	1170.21	1446.9	0.531247	10.0605	0.00032034	0.000889991	2
OG1RF_RS01680	OG1RF_10306		DUF4811 domain-containing protein	300.08	382.779	306.406	164.908	209.545	-0.825978	8.18365	0.000247353	0.000592606	1
OG1RF_RS01685	OG1RF_10307	lmrB	multidrug transporter	1387.47	1649.14	1438.77	1103.97	1183.64	-0.385131	10.4232	0.000434006	0.00100612	1
OG1RF_RS01690	OG1RF_10308		MerR family transcriptional regulator	353.112	348.302	354.021	79.7872	105.735	-1.84182	8.18624	1.16722e-10	8.03584e-10	2
OG1RF_RS01695	OG1RF_10309		IclR family transcriptional regulator	356.752	408.876	380.49	146.277	244.861	-0.849462	8.42493	0.000267441	0.000751354	2
OG1RF_RS01700	OG1RF_10310	eda-1	bifunctional 2-keto-4-hydroxyglutarate aldolase/2-keto-3-deoxy-6-phosphogluconate aldolase	720.785	648.145	840.387	146.277	339.466	-1.4368	9.23791	8.02634e-11	5.61844e-10	2
OG1RF_RS01705	OG1RF_10311		2-dehydro-3-deoxygluconokinase	1794.68	1953.52	2306.1	957.447	895.967	-1.13478	10.6905	9.95707e-14	9.12108e-13	2
OG1RF_RS01710	OG1RF_10312	kduI	5-dehydro-4-deoxy-D-glucuronate isomerase	131.052	139.321	158.813	79.7872	33.3901	-1.56988	7.00429	0.00144403	0.00360791	2
OG1RF_RS01715	OG1RF_10313	idnO	gluconate 5-dehydrogenase	1041.13	1290.23	1426.01	505.319	628.846	-1.10441	10.0288	7.0672e-10	4.35145e-09	2
OG1RF_RS01720	OG1RF_10314	rhiN	glycosyl hydrolase family 88	2174.78	2073.39	2262.07	1355.91	1127.01	-0.798425	10.8451	1.24609e-15	8.87133e-15	1
OG1RF_RS01725	OG1RF_10315		hypothetical protein	1287.44	1250.41	1212.3	1868.95	1999.17	0.627921	10.5534	2.1485e-13	1.23773e-12	1
OG1RF_RS01730	OG1RF_10316		C4-dicarboxylate ABC transporter	469.602	454.307	449.971	199.468	395.116	-0.491918	8.74296	0.016399	0.0334225	2
OG1RF_RS01735	OG1RF_10317	dctM	membrane protein	2736.22	2912.31	2720.35	2088.83	1919.88	-0.472263	11.2902	2.29195e-09	9.43124e-09	1
OG1RF_RS01740	OG1RF_10318		AraC family transcriptional regulator	319.44	255.186	330.385	196.973	220.871	-0.539837	8.12961	0.013966	0.0262754	1
OG1RF_RS01745	OG1RF_10319	rhaB	rhamnulokinase	1348.75	1298.26	1401.47	838.281	685.267	-0.815101	10.1682	1.81488e-13	1.05036e-12	1
OG1RF_RS01750	OG1RF_10320	rhaA	L-rhamnose isomerase	1110.3	1135.77	1108.38	505.319	506.416	-1.14339	9.86397	2.2584e-14	2.21076e-13	2
OG1RF_RS01755	OG1RF_10321	rhaD	rhamnulose-1-phosphate aldolase	893.787	787.887	911.223	604.662	656.95	-0.461314	9.62853	0.000239548	0.000575007	1
OG1RF_RS01760	OG1RF_10322	rhaM	L-rhamnose mutarotase	1237.71	1338.69	1416.09	757.979	723.452	-0.856964	10.162	1.1485e-09	6.91862e-09	2
OG1RF_RS01765	OG1RF_10323		AraC family transcriptional regulator	425.92	318.982	354.365	119.1	164.238	-1.3856	8.23557	5.51882e-09	2.18141e-08	1
OG1RF_RS01770	OG1RF_10324		AP endonuclease	476.883	533.054	588.933	625	428.506	-0.0941668	9.05686	0.795559	1	2
OG1RF_RS01775	OG1RF_10325		hypothetical protein	105.569	121.149	155.505	26.5957	116.865	-0.576129	6.98393	0.127473	0.213534	2
OG1RF_RS01780	OG1RF_10326	dtpT	peptide ABC transporter permease	837.275	751.121	694.808	305.851	417.376	-0.998979	9.34879	2.76374e-08	1.43098e-07	2
OG1RF_RS01790	OG1RF_10328		peptidase M23	513.04	510.372	450.283	265.685	243.525	-0.937024	8.71678	7.85701e-08	2.80081e-07	1
OG1RF_RS01800	OG1RF_10330	menB	1,4-dihydroxy-2-naphthoyl-CoA synthase	888.24	654.202	820.535	265.957	278.251	-1.51661	9.31995	9.07959e-13	7.55929e-12	2
OG1RF_RS01805	OG1RF_10331	menE	2-succinylbenzoate-CoA ligase	2297.39	2334.95	2107.54	1603.27	1614.06	-0.479813	10.9785	2.31871e-08	8.75104e-08	1
OG1RF_RS01810	OG1RF_10332	menF	menaquinone-specific isochorismate synthase	2307.97	2286.68	2431.83	1223.4	1641.68	-0.664862	10.9959	1.91571e-07	8.74456e-07	2
OG1RF_RS01815	OG1RF_10333	menD	2-succinyl-5-enolpyruvyl-6-hydroxy-3-cyclohexene-1-carboxylate synthase	1174.51	1234.46	1190.98	801.635	730.574	-0.641103	10.0433	9.94691e-10	4.21064e-09	1
OG1RF_RS01820	OG1RF_10334	menH	2-succinyl-6-hydroxy-2,4-cyclohexadiene-1-carboxylate synthase	138.747	181.82	175.85	68.7115	22.6535	-1.78634	7.10407	4.48221e-07	1.46637e-06	1
OG1RF_RS01825	OG1RF_10335	menC	o-succinylbenzoate synthase	789.951	863.183	870.164	106.383	228.166	-2.1474	9.34546	1.52371e-25	4.15045e-24	2
OG1RF_RS01830	OG1RF_10336		6-phosphogluconolactonase	549.689	463.393	532.686	279.255	422.941	-0.463182	8.91027	0.0181561	0.0366043	2
OG1RF_RS01835	OG1RF_10337		acetate--CoA ligase	551.76	481.663	551.53	659.631	764.554	0.420738	9.21997	0.00170436	0.00364094	1
OG1RF_RS01840	OG1RF_10338	ohr	osmotically inducible protein C	498.725	575.456	496.292	372.34	283.816	-0.741526	8.88464	0.000765507	0.00200665	2
OG1RF_RS01845	OG1RF_10339		membrane protein	380.747	350.881	389.002	206.135	135.921	-1.10163	8.31089	1.04759e-07	3.68717e-07	1
OG1RF_RS01850	OG1RF_10340		PTS sorbose transporter subunit IIC	1361.48	1484.07	1396.23	757.979	979.442	-0.65264	10.2868	1.24578e-06	5.0763e-06	2
OG1RF_RS01855	OG1RF_10341		PTS mannose transporter subunit IID	751.814	953.757	855.271	522.208	464.396	-0.784719	9.5286	3.53286e-08	1.3058e-07	1
OG1RF_RS01860	OG1RF_10342	sorB	PTS mannose transporter subunit IID	596.934	663.483	674.092	311.492	317.148	-1.03932	9.08417	2.2656e-11	1.12651e-10	1
OG1RF_RS01865	OG1RF_10343		RpiR family transcriptional regulator	1542.35	1419.47	1420.12	801.635	656.95	-0.989443	10.2392	5.62058e-19	5.10332e-18	1
OG1RF_RS01870	OG1RF_10344	murQ	N-acetylmuramic acid 6-phosphate etherase	291.061	248.342	281.925	524.969	522.906	0.934856	8.5193	6.85494e-09	1.58181e-08	3
OG1RF_RS01875	OG1RF_10345		serine hydrolase	467.555	516.035	506.107	287.247	335.066	-0.673589	8.78015	3.45275e-05	6.32038e-05	3
OG1RF_RS01880	OG1RF_10346		PTS fructose transporter subunit IIA	606.892	557.963	655.561	158.481	131.996	-2.05666	8.82603	4.17681e-27	2.3312e-26	3
OG1RF_RS01885	OG1RF_10347		hypothetical protein	700.187	590.117	684.75	325.235	351.129	-0.966405	9.12683	6.80868e-10	2.93171e-09	1
OG1RF_RS01895	OG1RF_10349	dapF	diaminopimelate epimerase	267.814	303.033	333.049	572.596	441.742	0.755957	8.55926	2.1202e-05	5.86447e-05	1
OG1RF_RS01900	OG1RF_10350		LytR family transcriptional regulator	493.68	523.131	524.886	256.523	305.822	-0.881392	8.79677	1.54666e-07	5.30948e-07	1
OG1RF_RS01910	OG1RF_10352		magnesium transporter MgtC	2040.52	2293.13	1990.46	544.78	644.749	-1.82588	10.596	3.83692e-46	4.73661e-45	3
OG1RF_RS01915	OG1RF_10353		hypothetical protein	399.434	512.81	394.016	277.342	294.452	-0.606854	8.61333	0.0013226	0.00218487	3
OG1RF_RS01920	OG1RF_10354		hypothetical protein	261.36	277.515	253.118	526.789	521.03	0.990866	8.46903	6.68271e-10	2.88242e-09	1
OG1RF_RS01945	OG1RF_10359	feoA	ferrous iron transporter A	644.338	633.001	691.5	332.447	172.515	-1.54194	9.07529	6.72703e-11	4.74872e-10	2
OG1RF_RS01950	OG1RF_10360	feoB	ferrous iron transport protein B	902.801	881.356	886.707	598.404	779.102	-0.313073	9.71705	0.0263641	0.0513353	2
OG1RF_RS01965	OG1RF_10362	morA	glyoxal reductase	729.227	934.618	839.285	755.827	815.525	-0.0907588	9.68717	0.51792	0.709239	1
OG1RF_RS01970	OG1RF_10363		glyoxalase	74.2134	102.074	79.9319	77.8731	39.6436	-0.494231	6.41071	0.214444	0.324318	1
OG1RF_RS01975	OG1RF_10364	cls	cardiolipin synthase	584.027	631.585	658.106	453.496	402.099	-0.541288	9.14813	0.000180684	0.000439179	1
OG1RF_RS01985	OG1RF_10367	tdc	tyrosine decarboxylase	6669.62	6666.53	6637.13	4734.63	4086.79	-0.593645	12.4981	2.15199e-12	6.00544e-12	3
OG1RF_RS01990	OG1RF_10368		amino acid permease	4220.48	4440.24	4185.77	4942.65	4587.33	0.156946	12.1277	0.0194478	0.0354702	1
OG1RF_RS01995	OG1RF_10369	nhaC	Na+/H+ antiporter NhaC	1150.34	1047.93	1095.15	1409.57	1274.39	0.271237	10.2071	0.0243984	0.0478798	2
OG1RF_RS02000	OG1RF_10370		hypothetical protein	387.2	398.728	325.056	100.777	198.218	-1.33886	8.25285	5.84571e-08	2.1139e-07	1
OG1RF_RS02005	OG1RF_10371		hypothetical protein	0	0	0	64.383	162.456	7.91463	5.40365	2.92386e-13	8.54982e-13	3
OG1RF_RS02010	OG1RF_10372	pgpA	phosphatidylglycerophosphatase A	860.796	857.909	716.702	232.769	182.763	-1.96376	9.24293	7.82454e-29	4.79421e-28	3
OG1RF_RS02020	OG1RF_10373	ldh2	L-lactate dehydrogenase	1452	1531.12	1510.71	916.154	1047.72	-0.617102	10.3661	5.83308e-10	2.54221e-09	1
OG1RF_RS02025	OG1RF_10374		DUF4809 domain-containing protein	464.458	528.936	478.933	272.39	375.68	-0.600076	8.78253	0.000459041	0.000775696	3
OG1RF_RS02035	OG1RF_10376		LysR family transcriptional regulator	687.398	616.017	543.47	792.407	741.207	0.314144	9.40456	0.0204131	0.0307978	3
OG1RF_RS02040	OG1RF_10377		C4-dicarboxylate ABC transporter	1471.36	1387.57	1233.62	655.05	877.822	-0.841238	10.1753	3.91317e-10	1.73873e-09	1
OG1RF_RS02045	OG1RF_10378	galE	epimerase	207.499	260.469	142.27	771.277	567.631	1.67567	8.3774	5.2953e-11	3.76989e-10	2
OG1RF_RS02050	OG1RF_10379		HxlR family transcriptional regulator	238.422	206.414	210.595	99.0508	45.6909	-1.58366	7.48065	1.09086e-07	2.34652e-07	3
OG1RF_RS02055	OG1RF_10380		nitroreductase	396.88	366.83	359.693	664.212	792.871	0.953461	8.956	4.79592e-11	2.31572e-10	1
OG1RF_RS02060	OG1RF_10381	lplA	lipoate--protein ligase A	1984.4	2076.58	2102.21	1209.32	1302.57	-0.715017	10.7894	2.1705e-16	1.62852e-15	1
OG1RF_RS02065	OG1RF_10382		peptidase M48	1755.31	1882	1825.11	929.896	1008.08	-0.914679	10.5696	3.27645e-22	3.74929e-21	1
OG1RF_RS02070	OG1RF_10383		hypothetical protein	500.134	555.029	474.262	242.781	260.515	-1.01826	8.75436	6.93036e-09	2.72218e-08	1
OG1RF_RS02075	OG1RF_10384		hypothetical protein	564.251	557.283	585.624	159.574	127.995	-2.0414	8.82613	1.56155e-16	1.80333e-15	2
OG1RF_RS02080	OG1RF_10385		LacI family transcriptional regulator	1419.73	1304.64	1276.25	888.669	991.089	-0.508368	10.2281	1.33604e-06	4.13858e-06	1
OG1RF_RS02085	OG1RF_10386		nitroreductase	1936.65	1944.43	2024.87	1303.19	1530.38	-0.443617	10.8078	6.63277e-05	0.000207512	2
OG1RF_RS02090	OG1RF_10387		glyoxalase	1034.19	1138.5	1127.7	668.593	781.821	-0.600987	9.9222	7.27666e-07	1.49225e-06	3
OG1RF_RS02095	OG1RF_10388		DeoR family transcriptional regulator	257	270.918	281.925	34.6678	15.2303	-3.40328	7.62154	1.93954e-22	8.57231e-22	3
OG1RF_RS02100	OG1RF_10389		Xaa-Pro aminopeptidase	1860.93	1793.22	2071.98	1376.81	1091.5	-0.627483	10.6987	7.76341e-07	1.583e-06	3
OG1RF_RS02105	OG1RF_10390	ung	DNA polymerase	1645.6	1502.41	1500.05	366.462	379.445	-2.05409	10.1546	1.04934e-61	1.25222e-59	1
OG1RF_RS02110	OG1RF_10391		MATE efflux family protein	832.481	701.761	764.682	412.269	600.317	-0.61489	9.41646	0.000100783	0.000252814	1
OG1RF_RS02115	OG1RF_10392		M3B subfamily peptidase	1464.91	1339.73	1478.74	1035.25	1110.02	-0.417772	10.3531	2.73216e-05	7.40195e-05	1
OG1RF_RS02120	OG1RF_10393		membrane protein	3.09639	0	0	14.8576	15.2303	3.32455	3.6837	0.0212239	0.0320018	3
OG1RF_RS02125	OG1RF_10394	yebC	transcriptional regulator	25.4823	30.2871	19.8517	0	22.2601	-0.707981	4.98738	0.243216	0.381653	2
OG1RF_RS02130	OG1RF_10395		hypothetical protein	462.322	611.8	565.772	226.064	322.771	-0.92026	8.91101	2.4463e-05	8.18482e-05	2
OG1RF_RS02135	OG1RF_10396		hypothetical protein	487.227	548.65	551.53	398.527	407.762	-0.395904	8.95182	0.0100319	0.0193087	1
OG1RF_RS02140	OG1RF_10397	gloA2	glyoxalase	1397.89	1259.94	1224.19	1130.32	901.532	-0.390594	10.233	0.0102121	0.0220237	2
OG1RF_RS02145	OG1RF_10398		hypothetical protein	396.338	445.08	540.074	128.766	131.996	-1.8138	8.47008	2.56094e-15	8.20678e-15	3
OG1RF_RS02165	OG1RF_10402	pepV	dipeptidase PepV	116.16	89.3151	77.2675	192.392	164.238	0.93671	6.98209	0.00091665	0.00204189	1
OG1RF_RS02170	OG1RF_10403		hypothetical protein	287.586	372.532	340.787	372.34	300.511	-0.0413929	8.41337	0.95785	1	2
OG1RF_RS02175	OG1RF_10404	cas9	type II CRISPR RNA-guided endonuclease Cas9	2726.61	2507.77	2587.33	2074.47	1791.93	-0.455508	11.2108	5.85601e-05	0.000185762	2
OG1RF_RS02180	OG1RF_10405	cas1	subtype II CRISPR-associated endonuclease Cas1	1190.64	1126.01	1185.66	687.115	441.742	-1.02816	9.91681	3.57628e-13	2.03442e-12	1
OG1RF_RS02185	OG1RF_10406	cas2	CRISPR-associated endonuclease Cas2	149.253	93.8901	122.419	119.681	105.735	-0.130212	6.9847	0.853013	1	2
OG1RF_RS02190	OG1RF_10407	csn2	type II-A CRISPR-associated protein Csn2	364.614	417.867	367.687	210.715	175.564	-0.974017	8.36604	6.83573e-07	2.19339e-06	1
OG1RF_RS02195	OG1RF_10409		hypothetical protein	638.881	663.483	655.441	1365.07	1279.92	1.02151	9.8022	2.66465e-23	3.38965e-22	1
OG1RF_RS02200	OG1RF_10410		acyltransferase	755.041	794.266	751.36	572.596	498.376	-0.508192	9.44297	5.69861e-05	0.000147987	1
OG1RF_RS02205	OG1RF_10411		ABC transporter ATPase	529.174	465.714	554.194	545.112	492.713	0.00887051	9.0381	0.96206	1	1
OG1RF_RS02210	OG1RF_10412		glycine/betaine ABC transporter permease	1106.75	1196.18	1151.02	732.923	690.931	-0.689627	9.97311	2.02682e-10	9.25176e-10	1
OG1RF_RS02220	OG1RF_10414	algC	phosphoglucomutase	956.784	1125.6	883.14	658.688	588.904	-0.66393	9.7549	4.10792e-06	8.01125e-06	3
OG1RF_RS02225	OG1RF_10415		acetyltransferase	122.613	133.973	109.24	64.1308	113.267	-0.485268	6.88305	0.147492	0.231998	1
OG1RF_RS02230	OG1RF_10416		pseudouridine synthase	145.613	109.034	119.11	106.383	33.3901	-1.10992	6.85681	0.0343683	0.0656455	2
OG1RF_RS02235	OG1RF_10417	pbp2A	penicillin-binding protein 1A	2486.34	2604.69	2805.7	2273.94	1825.32	-0.390626	11.2436	0.00282015	0.00663597	2
OG1RF_RS02240	OG1RF_10418		hypothetical protein	951.867	1043.07	985.826	673.373	447.406	-0.806735	9.73675	1.46242e-08	5.6209e-08	1
OG1RF_RS02245	OG1RF_10420		DNA repair exonuclease	779.03	823.81	919.794	691.489	573.196	-0.453917	9.60876	0.00768229	0.0169024	2
OG1RF_RS02250	OG1RF_10421		hypothetical protein	429.147	433.816	519.557	247.362	294.495	-0.781375	8.66976	2.76535e-05	7.48376e-05	1
OG1RF_RS02255	OG1RF_10422	cbf	3'-5' exoribonuclease	432.374	322.172	389.002	219.877	186.891	-0.896037	8.37561	1.79681e-05	5.02546e-05	1
OG1RF_RS02260	OG1RF_10423	prsA	foldase	480.523	514.881	486.366	146.277	294.946	-1.01309	8.75069	4.40184e-06	1.64888e-05	2
OG1RF_RS02270	OG1RF_10425	hit	histidine triad protein	306.534	277.515	261.111	183.231	311.485	-0.20871	8.10767	0.403881	0.572146	1
OG1RF_RS02275	OG1RF_10426		ABC transporter ATP-binding protein	145.2	121.213	122.562	256.523	271.842	1.02522	7.47165	5.50167e-06	1.6069e-05	1
OG1RF_RS02280	OG1RF_10427		multidrug ABC transporter permease	677.601	701.761	700.736	719.181	577.663	-0.0853499	9.42391	0.507314	0.695475	1
OG1RF_RS02285	OG1RF_10428	ytmP	aminoglycoside phosphotransferase	338.8	303.033	253.118	64.1308	73.6237	-2.10993	7.86184	2.04496e-13	1.1808e-12	1
OG1RF_RS02300	OG1RF_10431	pfkB	1-phosphofructokinase	1295.96	1411.38	1310.21	784.575	1079.61	-0.467184	10.2559	0.000739048	0.00193932	2
OG1RF_RS02305	OG1RF_10432		PTS fructose transporter subunit IIC	151.723	196.738	180.025	970.698	791.975	2.32296	8.74023	1.17723e-42	1.27711e-41	3
OG1RF_RS02310	OG1RF_10433		PTS fructose transporter subunit IIA	502.365	599.685	605.476	106.383	116.865	-2.32289	8.80616	1.10717e-18	1.60379e-17	2
OG1RF_RS02315	OG1RF_10434	lacD	tagatose 1,6-diphosphate aldolase	248.454	264.755	202.494	128.262	84.9505	-1.12738	7.676	2.67049e-05	7.25839e-05	1
OG1RF_RS02320	OG1RF_10435		hypothetical protein	352.988	303.171	298.909	133.719	131.996	-1.26	8.04538	2.11943e-08	4.75922e-08	3
OG1RF_RS02325	OG1RF_10436		acetyltransferase	716.321	609.256	711.394	659.631	543.683	-0.166414	9.37013	0.225262	0.338433	1
OG1RF_RS02330	OG1RF_10437		AI-2E family transporter	619.278	683.747	692.925	336.773	370.604	-0.909895	9.13608	8.48781e-10	2.06109e-09	3
OG1RF_RS02335	OG1RF_10438		hemolysin	422.278	396.761	387.107	492.021	717.887	0.655923	8.90161	0.00118989	0.00301503	2
OG1RF_RS02340	OG1RF_10439	prfC	peptide chain release factor 3	245.227	287.084	237.131	132.842	113.267	-1.04299	7.79437	2.07941e-05	5.77076e-05	1
OG1RF_RS02345	OG1RF_10440		hypothetical protein	135.52	118.023	122.562	36.6462	96.2772	-0.964677	6.8327	0.0100998	0.0194245	1
OG1RF_RS02350	OG1RF_10441		membrane protein	171.013	204.149	191.837	146.585	84.9505	-0.674687	7.44925	0.0115898	0.0221372	1
OG1RF_RS02355	OG1RF_10442		hypothetical protein	784.081	743.229	831.292	389.365	368.119	-1.05226	9.35926	2.28759e-14	1.44038e-13	1
OG1RF_RS02365	OG1RF_10444	clpE	ATP-dependent Clp protease ATP-binding subunit	238.422	290.27	210.595	534.874	401.064	0.923581	8.3643	3.32991e-06	6.50917e-06	3
OG1RF_RS02375	OG1RF_10446		hypothetical protein	100.027	79.7456	39.9659	13.7423	22.6535	-1.9962	5.97359	0.00103559	0.00228049	1
OG1RF_RS02390	OG1RF_10449		hypothetical protein	160.174	93.8901	158.813	372.34	194.775	0.956681	7.4476	0.00525689	0.0117833	2
OG1RF_RS02395	OG1RF_10450		hypothetical protein	470.651	477.333	655.561	252.58	187.84	-1.27296	8.75637	1.99431e-09	4.75974e-09	3
OG1RF_RS02400	OG1RF_10451		hypothetical protein	1290.67	1266.36	1404.14	526.789	781.544	-1.03153	10.0924	2.91721e-13	1.67289e-12	1
OG1RF_RS02405	OG1RF_10452	tig	trigger factor	127.411	142.35	145.579	159.574	150.255	0.143016	7.23846	0.624606	0.855205	2
OG1RF_RS02415	OG1RF_10454	fruA	PTS fructose transporter subunit IIC	1458.45	1649.14	1566.66	957.381	843.841	-0.784221	10.3783	1.09035e-13	6.45963e-13	1
OG1RF_RS02420	OG1RF_10455	pfkB	1-phosphofructokinase	248.454	261.566	167.857	73.2923	186.891	-0.82403	7.64584	0.0171635	0.0316262	1
OG1RF_RS02425	OG1RF_10456	lacR	DeoR family transcriptional regulator	103.253	137.162	101.247	59.55	67.9604	-0.835118	6.72224	0.0178693	0.0328252	1
OG1RF_RS02430	OG1RF_10457		ATP synthase F0 subunit A	709.864	751.121	721.277	492.021	345.031	-0.885797	9.31625	3.29881e-06	1.27772e-05	2
OG1RF_RS02435	OG1RF_10458	pcrA	ATP-dependent DNA helicase PcrA	245.227	274.325	207.823	123.681	84.9505	-1.18418	7.68974	1.09238e-05	3.10374e-05	1
OG1RF_RS02465	OG1RF_10464	yegS	diacylglycerol kinase	356.085	419.279	387.223	312.01	248.761	-0.463755	8.48548	0.0132661	0.020296	3
OG1RF_RS02480	OG1RF_10467		thiol reductase thioredoxin	109.21	133.263	102.567	345.745	250.426	1.29885	7.37629	5.27911e-06	1.94551e-05	2
OG1RF_RS02485	OG1RF_10468		helix-turn-helix transcriptional regulator	465.962	548.197	486.366	359.043	250.426	-0.803128	8.81051	0.000658302	0.00173288	2
OG1RF_RS02490	OG1RF_10469	argF	putrescine carbamoyltransferase	25.8134	31.8982	23.9796	54.9692	28.3168	0.652492	5.27923	0.276972	0.409493	1
OG1RF_RS02495	OG1RF_10470		amino acid:proton antiporter	382.234	536.082	416.885	119.681	183.645	-1.45858	8.55318	6.21274e-08	3.083e-07	2
OG1RF_RS02500	OG1RF_10471	aguA	agmatine deiminase	819.074	987.361	1038.9	545.213	617.716	-0.682227	9.72314	3.99573e-05	0.000130381	2
OG1RF_RS02505	OG1RF_10472	arcC	carbamate kinase	893.787	998.415	855.271	764.989	736.237	-0.281616	9.757	0.0168807	0.031151	1
OG1RF_RS02510	OG1RF_10473		amidase	364.614	443.386	410.317	668.792	521.03	0.560319	8.89831	0.000541859	0.00124009	1
OG1RF_RS02520	OG1RF_10474		nicotinamide mononucleotide transporter PnuC	290.4	277.515	261.111	325.235	441.742	0.460335	8.30246	0.0155438	0.0289827	1
OG1RF_RS02525	OG1RF_10475		deoxyadenosine kinase	571.12	392.348	476.927	224.458	237.861	-1.0555	8.66601	4.70933e-07	1.53467e-06	1
OG1RF_RS02545	OG1RF_10479		L-cystine transporter tcyP	276.665	296.814	244.837	212.766	200.34	-0.417136	8.04096	0.117081	0.198352	2
OG1RF_RS02550	OG1RF_10480	gloA3	glyoxalase	574.347	510.372	714.058	302.331	311.485	-0.972718	9.00072	1.94933e-07	6.60137e-07	1
OG1RF_RS02555	OG1RF_10481		serine hydrolase	148.627	203.189	163.041	430.871	426.448	1.31937	8.05024	7.38765e-12	1.99284e-11	3
OG1RF_RS02560	OG1RF_10482		hypothetical protein	387.049	422.504	305.702	94.0983	126.919	-1.75038	8.18884	2.61408e-12	7.25459e-12	3
OG1RF_RS02565	OG1RF_10483		sulfurtransferase	616.181	690.197	512.9	297.152	350.297	-0.907391	9.00934	2.7219e-07	5.72719e-07	3
OG1RF_RS02570	OG1RF_10485		cell wall surface anchor protein	83.7275	112.062	122.419	0	44.5201	-1.79062	6.59961	0.000154602	0.000446351	2
OG1RF_RS02575	OG1RF_10486		cell surface protein	445.28	593.307	524.886	302.331	271.842	-0.854072	8.82106	3.20764e-06	9.59229e-06	1
OG1RF_RS02580	OG1RF_10487		cell surface protein	574.347	771.937	652.777	416.85	424.752	-0.663117	9.20727	4.1954e-05	0.000111138	1
OG1RF_RS02585	OG1RF_10488		legume lectins beta domain protein	495.085	551.226	641.87	412.234	289.381	-0.761688	8.98031	0.000994051	0.00255497	2
OG1RF_RS02590	OG1RF_10489		cell surface protein	487.227	500.802	386.337	288.589	311.485	-0.607187	8.68652	0.000989505	0.00219095	1
OG1RF_RS02595	OG1RF_10490		cell wall surface anchor protein	729.227	634.775	754.024	568.015	470.059	-0.436263	9.34853	0.00183701	0.003898	1
OG1RF_RS02605	OG1RF_10492		hypothetical protein	625.974	663.483	631.462	462.658	532.356	-0.371585	9.22578	0.00688339	0.0135825	1
OG1RF_RS02625	OG1RF_10496	glnP	amino acid ABC transporter permease	287.174	318.982	261.111	96.1962	147.247	-1.26689	7.92242	5.18313e-07	1.68468e-06	1
OG1RF_RS02630	OG1RF_10497	uvrB	excinuclease ABC subunit B	1242.27	1078.16	1135.03	1044.42	889.148	-0.24422	10.0964	0.0313905	0.0554758	1
OG1RF_RS02635	OG1RF_10498	uvrA	excinuclease ABC subunit A	1106.66	966.16	1032.29	585.106	584.326	-0.82091	9.81379	7.38019e-08	3.61933e-07	2
OG1RF_RS02640	OG1RF_10499		hypothetical protein	1102.31	993.368	832.189	480.397	375.68	-1.18872	9.61989	8.81118e-13	2.51204e-12	3
OG1RF_RS02645	OG1RF_10500	rapZ	RNase adaptor protein RapZ	9.68001	9.56947	5.32879	68.7115	56.6337	2.91023	4.95952	5.35339e-07	1.73777e-06	1
OG1RF_RS02650	OG1RF_10501		hypothetical protein	24.7711	22.5765	23.7768	99.0508	116.766	2.1625	5.84263	1.24745e-07	2.68105e-07	3
OG1RF_RS02655	OG1RF_10502	whiA	sporulation regulator WhiA	80.5061	16.1261	30.5702	9.90508	10.1535	-2.03634	5.33721	0.0437044	0.0641236	3
OG1RF_RS02660	OG1RF_10503		PEP phosphonomutase	726.001	634.775	604.818	343.558	396.436	-0.828235	9.14372	1.25999e-07	4.38547e-07	1
OG1RF_RS02665	OG1RF_10504		thioredoxin	235.547	197.769	202.494	196.973	300.158	0.211891	7.83806	0.36637	0.523445	1
OG1RF_RS02670	OG1RF_10505	clpP	ATP-dependent Clp protease proteolytic subunit	315.832	312.846	390.619	54.478	20.307	-3.15771	7.94376	4.9397e-23	2.24662e-22	3
OG1RF_RS02675	OG1RF_10506		hypothetical protein	302.147	263.498	284.54	704.787	601.021	1.17425	8.61306	6.55648e-10	4.04693e-09	2
OG1RF_RS02680	OG1RF_10507		membrane protein	149.253	163.551	175.356	79.7872	150.255	-0.357893	7.34531	0.231866	0.366135	2
OG1RF_RS02685	OG1RF_10508		VWA domain-containing protein	4387.58	4299.22	4843.68	2689.23	2639.92	-0.758652	11.8921	5.83316e-18	2.14339e-17	3
OG1RF_RS02695	OG1RF_10510		hypothetical protein	461.414	526.321	460.94	467.239	402.099	-0.14103	8.89033	0.358702	0.513368	1
OG1RF_RS02700	OG1RF_10511		glycerophosphoryl diester phosphodiesterase	1117.58	1072.16	1154.7	651.596	667.802	-0.749651	9.93337	1.17814e-07	5.64517e-07	2
OG1RF_RS02705	OG1RF_10512		DNA mismatch repair protein MutT	209.734	149.922	181.179	174.069	90.6138	-0.413439	7.44223	0.152026	0.23811	1
OG1RF_RS02720	OG1RF_10514	rpoN	RNA polymerase sigma-54 factor	345.831	348.302	334.17	199.468	72.3452	-1.58835	8.17971	2.37211e-06	9.34672e-06	2
OG1RF_RS02725	OG1RF_10516		acyltransferase	328.217	267.693	292.115	495.254	527.983	0.786344	8.56059	1.48327e-06	2.95241e-06	3
OG1RF_RS02735	OG1RF_10518		multidrug MFS transporter	731.706	633.001	770.906	359.043	278.251	-1.21954	9.22611	2.01961e-09	1.18251e-08	2
OG1RF_RS02740	OG1RF_10519		tributyrin esterase	644.338	748.092	760.98	638.298	484.156	-0.418726	9.39617	0.0272962	0.0530678	2
OG1RF_RS02745	OG1RF_10520		TetR family transcriptional regulator	548.534	494.423	564.852	430.592	283.168	-0.567313	8.92605	0.00105164	0.00231175	1
OG1RF_RS02750	OG1RF_10521		ABC transporter ATP-binding protein	382.234	366.474	473.131	159.574	200.34	-1.12114	8.46845	7.44761e-06	2.70489e-05	2
OG1RF_RS02755	OG1RF_10522		multidrug ABC transporter permease	671.916	706.323	635.181	757.739	558.444	-0.0274051	9.39739	0.884367	1	3
OG1RF_RS02765	OG1RF_10525		TetR family transcriptional regulator	353.112	387.675	350.713	146.277	228.166	-0.853667	8.35604	0.000311851	0.000871237	2
OG1RF_RS02770	OG1RF_10526		permease	393.654	373.209	450.283	256.523	237.861	-0.714862	8.50487	0.000139929	0.000345479	1
OG1RF_RS02775	OG1RF_10527		peptide ABC transporter ATP-binding protein	306.534	306.223	258.446	187.812	186.891	-0.62474	8.04622	0.00389035	0.00795855	1
OG1RF_RS02785	OG1RF_10529		TIGR01212 family radical SAM protein	18.2016	66.6317	49.6292	13.2979	33.3901	-0.765087	5.65398	0.320118	0.480657	2
OG1RF_RS02790	OG1RF_10530		phospholipid phosphatase	880.881	896.341	841.949	499.304	605.98	-0.669164	9.58683	1.27896e-07	4.43915e-07	1
OG1RF_RS02795	OG1RF_10531		hypothetical protein	212.96	226.478	285.09	87.0346	118.931	-1.25321	7.69264	8.4902e-06	2.44276e-05	1
OG1RF_RS02800	OG1RF_10532		hypothetical protein	273.025	227.154	231.603	252.66	283.816	0.169134	8.02111	0.559442	0.777572	2
OG1RF_RS02805	OG1RF_10533	lyzl6	peptidoglycan-binding protein LysM	888.664	828.882	957.867	1099.46	1015.35	0.247071	9.90642	0.0316298	0.0469854	3
OG1RF_RS02820	OG1RF_10536		membrane protein	291.061	280.594	404.206	84.1932	121.842	-1.65354	8.01027	1.94703e-09	4.65577e-09	3
OG1RF_RS02825	OG1RF_10537	aatB	amino acid ABC superfamily ATP-binding cassette transporter -binding protein	323.989	296.814	254.763	119.681	111.3	-1.35029	7.9819	8.08746e-06	2.91614e-05	2
OG1RF_RS02830	OG1RF_10538		polar amino acid ABC transporter ATP-binding protein	64.5334	57.4168	98.5826	13.7423	39.6436	-1.52465	6.07852	0.00509822	0.0102046	1
OG1RF_RS02835	OG1RF_10539		amino acid ABC transporter permease	112.85	154.464	152.196	39.8936	66.7802	-1.26264	7.01087	0.00222461	0.00535016	2
OG1RF_RS02840	OG1RF_10540		peptide ABC transporter substrate-binding protein	272.482	177.387	203.801	425.919	426.448	0.962421	8.20939	1.61092e-06	3.2014e-06	3
OG1RF_RS02845	OG1RF_10541		membrane protein	183.92	169.061	202.494	178.65	215.208	0.0722394	7.6147	0.748771	0.977293	1
OG1RF_RS02850	OG1RF_10542		hypothetical protein	1070.26	1084.28	1019.05	744.681	612.151	-0.686972	9.87819	7.22532e-06	2.63178e-05	2
OG1RF_RS02855	OG1RF_10543		hypothetical protein	174.736	245.326	241.529	79.7872	116.865	-1.07701	7.64505	0.00100052	0.00256895	2
OG1RF_RS02860	OG1RF_10544		glucuronyl hydrolase	698.943	732.949	651.796	558.511	400.681	-0.612628	9.30516	0.00137477	0.00344863	2
OG1RF_RS02865	OG1RF_10545	bgaL	beta-galactosidase	690.507	532.701	575.51	632.146	458.733	-0.122055	9.20436	0.456306	0.635633	1
OG1RF_RS02870	OG1RF_10546		GntR family transcriptional regulator	354.934	440.196	431.632	210.715	266.178	-0.793316	8.49699	6.11876e-05	0.000158242	1
OG1RF_RS02880	OG1RF_10548		PTS sorbose transporter subunit IIC	866.398	1023.71	923.102	651.596	478.591	-0.800601	9.68746	8.71873e-06	3.10041e-05	2
OG1RF_RS02885	OG1RF_10549		PTS fructose transporter subunit IID	1003.49	1167.48	1073.75	586.339	662.614	-0.798753	9.8596	9.17296e-11	4.31284e-10	1
OG1RF_RS02890	OG1RF_10550		polysaccharide lyase	2145.8	2131.87	2425.24	1436.24	1517.95	-0.596292	10.9323	6.90736e-09	1.59244e-08	3
OG1RF_RS02895	OG1RF_10551		GTP cyclohydrolase	251.68	207.339	213.152	128.262	175.564	-0.575011	7.70009	0.0232196	0.0419224	1
OG1RF_RS02900	OG1RF_10552	rplY	50S ribosomal protein L25/general stress protein Ctc	76.4469	166.579	82.7153	146.277	111.3	0.186144	6.93202	0.625919	0.856197	2
OG1RF_RS02910	OG1RF_10554	yjjG	noncanonical pyrimidine nucleotidase, YjjG family	148.627	183.838	135.868	39.6203	60.9211	-1.63025	7.02003	4.62194e-06	8.9718e-06	3
OG1RF_RS02915	OG1RF_10555		GNAT family acetyltransferase	688.022	823.81	830.461	398.936	356.161	-1.07823	9.37971	8.81599e-09	4.81326e-08	2
OG1RF_RS02920	OG1RF_10556	udk	uridine kinase	916.374	915.479	980.498	645.889	396.436	-0.826759	9.65223	7.82454e-08	2.7932e-07	1
OG1RF_RS02925	OG1RF_10557		mRNA interferase PemK	312.987	392.348	402.324	192.392	220.871	-0.848548	8.34503	4.90314e-05	0.000128797	1
OG1RF_RS02930	OG1RF_10558	dhdh	trans-1,2-dihydrobenzene-1,2-diol dehydrogenase	396.88	385.969	375.68	251.942	147.247	-0.919264	8.38702	7.19268e-06	2.08139e-05	1
OG1RF_RS02935	OG1RF_10559		transcriptional antiterminator	1564.93	1511.98	1678.57	1323.84	1472.47	-0.188418	10.5742	0.0544182	0.0925811	1
OG1RF_RS02945	OG1RF_10561		hypothetical protein	0	6.05743	3.30861	0	0	-2.82923	3.48198	0.731305	0.975614	2
OG1RF_RS02950	OG1RF_10562		hypothetical protein	132.293	181.82	111.905	384.785	356.792	1.39624	7.77841	9.54753e-10	4.04841e-09	1
OG1RF_RS02955	OG1RF_10563		membrane protein	280.72	280.705	282.426	352.719	498.376	0.580724	8.37825	0.00201944	0.00427064	1
OG1RF_RS02960	OG1RF_10564		membrane protein	1052.77	1128.83	1019.01	1436.24	1345.34	0.382248	10.2221	0.000169913	0.000294266	3
OG1RF_RS02965	OG1RF_10565		PTS cellbiose transporter subunit IIC	396.796	442.192	423.502	279.255	267.121	-0.636221	8.59921	0.00417592	0.00953992	2
OG1RF_RS02970	OG1RF_10566		hypothetical protein	61.3067	54.227	61.2811	22.9038	39.6436	-0.94469	5.85514	0.0636811	0.107248	1
OG1RF_RS02975	OG1RF_10567		hypothetical protein	291.226	299.843	281.232	252.66	211.47	-0.371028	8.13889	0.172602	0.279419	2
OG1RF_RS02980	OG1RF_10568		deacetylase	1003.23	948.215	978.247	604.21	517.83	-0.798359	9.7035	1.20564e-10	3.0457e-10	3
OG1RF_RS02990	OG1RF_10570		2-dehydro-3-deoxyphosphooctonate aldolase	3.22667	0	0	0	0	-1.6948	2.98051	1	1	1
OG1RF_RS02995	OG1RF_10571		carbohydrate kinase	842.161	998.415	825.963	600.081	555.01	-0.61472	9.62336	3.56788e-06	1.06063e-05	1
OG1RF_RS03000	OG1RF_10572		hypothetical protein	556.97	417.962	506.217	239.362	189.21	-1.2545	8.71202	7.31672e-07	3.07646e-06	2
OG1RF_RS03005	OG1RF_10573		hypothetical protein	414.916	428.954	516.297	153.529	71.0747	-2.00159	8.42761	3.26028e-16	1.10111e-15	3
OG1RF_RS03020	OG1RF_10576	srmB	DEAD/DEAH box helicase	32.2667	28.7084	50.6235	82.4539	73.6237	1.04095	5.83167	0.0104458	0.0200132	1
OG1RF_RS03045	OG1RF_10581		hypothetical protein	919.628	964.341	1012.21	391.251	390.911	-1.30139	9.58084	2.2416e-22	9.88989e-22	3
OG1RF_RS03050	OG1RF_10582		hypothetical protein	132.293	143.542	162.528	316.073	555.01	1.55299	7.91234	7.91458e-10	3.37886e-09	1
OG1RF_RS03055	OG1RF_10583		hypothetical protein	40.0436	36.3446	26.4689	13.2979	22.2601	-0.795003	5.30146	0.402144	0.582191	2
OG1RF_RS03060	OG1RF_10584	lepB	S26 family signal peptidase	1062.98	1111.54	1012.43	531.915	623.281	-0.842045	9.84557	1.14256e-08	6.15751e-08	2
OG1RF_RS03065	OG1RF_10585		hypothetical protein	1789.71	1883.53	1779.87	1649.2	1690.56	-0.1226	10.789	0.151406	0.211496	3
OG1RF_RS03070	OG1RF_10586	wzb	aldo/keto reductase	709.867	870.822	770.01	219.877	203.881	-1.87931	9.22683	6.95556e-28	1.17775e-26	1
OG1RF_RS03075	OG1RF_10587		hypothetical protein	303.307	347.691	383.673	178.65	192.554	-0.902554	8.24078	2.22919e-05	6.1321e-05	1
OG1RF_RS03080	OG1RF_10588	pip	phage infection protein	767.947	733.66	759.353	737.504	662.614	-0.100331	9.53789	0.387357	0.550293	1
OG1RF_RS03085	OG1RF_10589	czd	cation transporter	1461.68	1508.79	1558.67	609.242	509.703	-1.42177	10.2063	2.84994e-37	9.65129e-36	1
OG1RF_RS03090	OG1RF_10590		amino acid permease	253.904	335.423	302.305	668.593	507.676	0.986577	8.66157	3.39862e-08	7.53044e-08	3
OG1RF_RS03095	OG1RF_10591		acetyltransferase	448.507	341.311	399.659	306.912	215.208	-0.584207	8.4969	0.00370894	0.00762478	1
OG1RF_RS03100	OG1RF_10592	opuCD	amino acid ABC transporter permease	154.88	153.112	114.569	45.8077	45.3069	-1.60805	6.88946	1.18748e-05	3.34739e-05	1
OG1RF_RS03105	OG1RF_10593	opuCC	glycine/betaine ABC transporter substrate-binding protein	575.172	614.829	668.339	359.043	400.681	-0.679546	9.1265	0.000181205	0.000518972	2
OG1RF_RS03110	OG1RF_10594	opuCB	choline ABC transporter permease	15.4819	25.8018	16.9835	99.0508	65.9979	2.06392	5.53945	1.68005e-05	3.13026e-05	3
OG1RF_RS03120	OG1RF_10597	gloA4	glyoxalase	325.121	316.072	322.686	500.207	548.29	0.704844	8.63881	4.74723e-06	9.20074e-06	3
OG1RF_RS03130	OG1RF_10599		transcriptional regulator	919.601	816.595	754.024	540.531	577.663	-0.56909	9.5373	2.10059e-05	5.81666e-05	1
OG1RF_RS03135	OG1RF_10600		calcium-translocating P-type ATPase, PMCA-type	887.334	832.544	660.77	1255.13	1319.56	0.702444	9.92271	2.75968e-08	1.0322e-07	1
OG1RF_RS03140	OG1RF_10601		potassium transporter Kup	1718.5	1835.15	1790.06	1064.8	883.356	-0.869156	10.5377	2.71735e-15	8.6969e-15	3
OG1RF_RS03145	OG1RF_10602		transcriptional regulator	436.591	522.486	421.19	376.393	309.682	-0.4224	8.73925	0.0149095	0.0227408	3
OG1RF_RS03150	OG1RF_10603	copB	copper-translocating P-type ATPase	535.627	555.029	580.838	1374.23	1376.2	1.29972	9.72621	5.68596e-36	1.78113e-34	1
OG1RF_RS03155	OG1RF_10604		hypothetical protein	125.84	143.542	133.22	604.662	407.762	1.92424	8.02513	1.01571e-17	8.42838e-17	1
OG1RF_RS03160	OG1RF_10605		aldo/keto reductase	442.054	421.057	381.009	297.75	288.832	-0.492579	8.57728	0.00439121	0.00887449	1
OG1RF_RS03165	OG1RF_10606	polA	DNA polymerase I	291.226	266.527	330.861	93.0851	55.6501	-2.1281	7.93141	1.87071e-09	1.10306e-08	2
OG1RF_RS03195	OG1RF_10612		family 8 glycosyl hydrolase	93.5734	79.7456	69.2743	27.4846	62.297	-0.884689	6.25718	0.042544	0.0735784	1
OG1RF_RS03200	OG1RF_10613		hypothetical protein	566.639	593.441	631.784	312.01	279.222	-1.01114	8.9632	1.23528e-10	3.11431e-10	3
OG1RF_RS03205	OG1RF_10614		hypothetical protein	424.205	345.099	431.38	198.102	228.454	-0.907174	8.42622	6.95066e-06	1.33474e-05	3
OG1RF_RS03210	OG1RF_10615		glycosyl transferase family 2	526.386	528.936	478.933	614.115	725.977	0.387084	9.16751	0.00493764	0.00776756	3
OG1RF_RS03215	OG1RF_10616		hypothetical protein	529.174	424.247	498.242	769.569	549.346	0.457399	9.1088	0.00619802	0.0122784	1
OG1RF_RS03220	OG1RF_10617		diguanylate cyclase	25.8134	31.8982	34.6371	151.165	118.931	2.11994	6.11178	4.45808e-09	1.77614e-08	1
OG1RF_RS03225	OG1RF_10618		hypothetical protein	112.933	73.366	77.2675	22.9038	28.3168	-1.76775	6.25144	0.000247933	0.000593429	1
OG1RF_RS03230	OG1RF_10619	aspB	aspartate aminotransferase	684.302	735.35	682.735	351.63	335.066	-1.02806	9.18498	1.65768e-12	4.63632e-12	3
OG1RF_RS03235	OG1RF_10620	glnQ	peptide ABC transporter ATP-binding protein	109.21	124.177	115.801	39.8936	16.695	-2.27252	6.68485	8.28858e-05	0.000254549	2
OG1RF_RS03240	OG1RF_10621		glutamate ABC transporter permease	792.676	812.755	774.445	277.342	203.07	-1.71953	9.24076	9.69166e-28	5.66137e-27	3
OG1RF_RS03245	OG1RF_10623		glycerol dehydrogenase	356.085	461.206	332.876	529.922	487.369	0.406826	8.76318	0.016415	0.0249008	3
OG1RF_RS03250	OG1RF_10624	tgt	tRNA guanosine(34) transglycosylase Tgt	193.6	283.894	199.83	91.6154	39.6436	-1.72664	7.52224	1.67296e-07	5.71957e-07	1
OG1RF_RS03265	OG1RF_10627	adhE	bifunctional acetaldehyde-CoA/alcohol dehydrogenase	1052.77	996.593	964.66	420.966	599.058	-0.980183	9.70251	2.48885e-11	6.54465e-11	3
OG1RF_RS03290	OG1RF_10632		hypothetical protein	348.48	344.501	335.714	219.877	169.901	-0.796363	8.24594	6.93314e-05	0.00017711	1
OG1RF_RS03295	OG1RF_10633		hypothetical protein	962.977	870.809	964.66	529.922	360.45	-1.06411	9.57912	5.65345e-12	1.53328e-11	3
OG1RF_RS03300	OG1RF_10634	oppA	peptide ABC transporter substrate-binding protein	1477.81	1464.13	1630.61	700.858	775.881	-1.05382	10.2902	7.26257e-22	8.16144e-21	1
OG1RF_RS03310	OG1RF_10636	oppB	peptide ABC transporter permease	235.547	200.959	277.097	100.777	96.2772	-1.27239	7.66777	4.62547e-06	1.35572e-05	1
OG1RF_RS03315	OG1RF_10637	oppC	peptide ABC transporter permease	1064.8	1007.98	1081.74	655.05	628.634	-0.710726	9.8408	2.85861e-10	1.28152e-09	1
OG1RF_RS03320	OG1RF_10638	oppD	peptide ABC transporter ATP-binding protein	65.5259	109.034	105.876	359.043	439.636	2.10903	7.52881	2.31941e-14	2.26166e-13	2
OG1RF_RS03325	OG1RF_10639	oppF	peptide ABC transporter ATP-binding protein	353.112	490.652	423.502	265.957	306.076	-0.537086	8.62767	0.0198263	0.0396844	2
OG1RF_RS03330	OG1RF_10640		transposase	467.555	487.008	502.71	371.441	360.45	-0.406798	8.81875	0.00849043	0.013191	3
OG1RF_RS03355	OG1RF_10645		membrane protein	328.217	299.945	278.529	222.864	258.915	-0.330141	8.17675	0.107448	0.152645	3
OG1RF_RS03360	OG1RF_10646		acetyltransferase	349.892	399.927	363.446	104.003	172.61	-1.42416	8.22859	3.16551e-10	7.87761e-10	3
OG1RF_RS03365	OG1RF_10647	yqkA	hypothetical protein	645.334	475.284	524.886	251.942	232.198	-1.17217	8.82952	1.35539e-09	5.66102e-09	1
OG1RF_RS03370	OG1RF_10648		sulfate permease	451.734	341.311	317.063	485.562	492.713	0.408134	8.69518	0.0253002	0.0454171	1
OG1RF_RS03375	OG1RF_10649		membrane protein	306.534	363.64	338.378	201.554	356.792	-0.292854	8.33707	0.212235	0.321366	1
OG1RF_RS03380	OG1RF_10650		LysR family transcriptional regulator	32.7629	39.3733	33.0861	93.0851	105.735	1.512	5.89237	0.0011285	0.00288169	2
OG1RF_RS03385	OG1RF_10651		hypothetical protein	430.398	577.314	448.363	282.295	274.145	-0.801453	8.71877	2.30975e-05	4.28124e-05	3
OG1RF_RS03390	OG1RF_10652		hypothetical protein	232.229	212.865	176.628	64.383	162.456	-0.874068	7.52629	0.00760019	0.0118152	3
OG1RF_RS03400	OG1RF_10654	yxdK	two-component sensor histidine kinase	265.744	324.072	317.627	199.468	289.381	-0.229347	8.2279	0.298395	0.453495	2
OG1RF_RS03405	OG1RF_10655		glucose transporter GlcU	626.136	642.087	618.71	664.894	923.792	0.396182	9.44649	0.0223652	0.0442711	2
OG1RF_RS03410	OG1RF_10656		amino acid permease	2246.08	2598.64	2636.96	1968.09	1903.23	-0.372169	11.1702	0.00151795	0.00377379	2
OG1RF_RS03420	OG1RF_10658		hypothetical protein	396.796	411.905	340.787	452.128	322.771	-0.0575478	8.5991	0.962166	1	2
OG1RF_RS03425	OG1RF_10659		hypothetical protein	180.693	130.783	114.569	128.262	135.921	-0.0970137	7.18077	0.774544	1	1
OG1RF_RS03430	OG1RF_10660	rep	helicase	382.234	414.934	433.428	332.447	350.596	-0.253238	8.64548	0.223607	0.353762	2
OG1RF_RS03435	OG1RF_10661		TatD family hydrolase	100.027	108.454	90.5895	109.938	45.3069	-0.309755	6.65661	0.378215	0.537915	1
OG1RF_RS03450	OG1RF_10664		membrane protein	467.555	406.378	523.09	257.532	101.535	-1.36753	8.55099	1.48742e-07	3.18316e-07	3
OG1RF_RS03455	OG1RF_10665	ugpC	sugar ABC transporter ATP-binding protein	174.24	216.908	229.138	132.842	96.2772	-0.835908	7.54621	0.00171604	0.0036599	1
OG1RF_RS03465	OG1RF_10667		folate ECF transporter	152.894	181.723	205.134	26.5957	11.13	-3.47079	7.20925	1.25956e-09	7.53331e-09	2
OG1RF_RS03470	OG1RF_10668	ndvA	sugar ABC transporter ATP-binding protein	584.027	580.548	618.14	288.589	294.495	-1.02986	8.97136	4.43294e-11	2.1529e-10	1
OG1RF_RS03475	OG1RF_10669		multidrug ABC transporter ATP-binding protein	100.027	108.454	111.905	123.681	249.188	0.772858	7.09191	0.0122464	0.023285	1
OG1RF_RS03485	OG1RF_10671		peptidase M23	745.361	641.155	738.038	435.173	504.039	-0.602544	9.31013	2.34732e-05	6.42183e-05	1
OG1RF_RS03490	OG1RF_10672		acetyltransferase	393.654	408.297	386.337	137.423	101.941	-1.70147	8.30188	2.42814e-15	1.67628e-14	1
OG1RF_RS03495	OG1RF_10673		hypothetical protein	380.856	416.053	319.289	257.532	238.608	-0.58563	8.40012	0.00306093	0.00490767	3
OG1RF_RS03500	OG1RF_10674	ppx2	haloacid dehalogenase	1361.65	1269.55	1220.29	980.285	957.109	-0.402243	10.2029	6.61049e-05	0.000169559	1
OG1RF_RS03505	OG1RF_10675	ung2	uracil-DNA glycosylase	131.052	184.752	152.196	26.5957	105.735	-0.978482	7.1949	0.00799124	0.0175359	2
OG1RF_RS03530	OG1RF_10680	bopD	LacI family transcriptional regulator	520.193	545.062	509.504	138.671	35.5373	-2.57602	8.57916	1.28549e-25	6.71134e-25	3
OG1RF_RS03535	OG1RF_10681		galactose mutarotase	254.907	306.223	290.419	471.819	334.139	0.518461	8.37044	0.00807341	0.0158186	1
OG1RF_RS03540	OG1RF_10682	pgmB	beta-phosphoglucomutase	3.09639	0	0	0	0	-1.71497	3.05158	1	1	3
OG1RF_RS03545	OG1RF_10683	map	glycoside hydrolase	139.338	170.937	118.884	445.729	512.753	1.73745	8.03908	3.1004e-18	1.15276e-17	3
OG1RF_RS03550	OG1RF_10684	exp5	PTS glucose transporter subunit IIABC	1102.31	1019.17	1090.34	703.261	690.44	-0.619115	9.87923	6.30602e-08	1.37417e-07	3
OG1RF_RS03555	OG1RF_10685	rgfB	maltose 6'-phosphate phosphatase	45.1734	28.7084	47.9591	32.0654	22.6535	-0.551053	5.47149	0.324142	0.470342	1
OG1RF_RS03560	OG1RF_10686	proC	pyrroline-5-carboxylate reductase	731.706	742.035	724.586	332.447	333.901	-1.13502	9.27885	1.91981e-10	1.27276e-09	2
OG1RF_RS03565	OG1RF_10687		AraC family transcriptional regulator	218.42	251.383	244.837	93.0851	150.255	-0.853991	7.77674	0.00278659	0.00656884	2
OG1RF_RS03580	OG1RF_10690		MerR family transcriptional regulator	590.481	555.029	626.133	884.089	996.752	0.661285	9.48426	2.57617e-08	9.66451e-08	1
OG1RF_RS03585	OG1RF_10692		hypothetical protein	122.613	133.973	111.905	316.073	322.812	1.38069	7.56931	1.38132e-10	6.38671e-10	1
OG1RF_RS03595	OG1RF_10694		hypothetical protein	157.916	132.234	135.868	64.383	45.6909	-1.35945	6.92994	6.83154e-05	0.000122635	3
OG1RF_RS03600	OG1RF_10695		hypothetical protein	100.027	92.5049	93.2539	160.327	209.545	0.940712	7.00695	0.000478636	0.0011055	1
OG1RF_RS03605	OG1RF_10696		hypothetical protein	780.854	842.114	916.552	1195.58	1070.38	0.421269	9.90038	0.000160326	0.000392359	1
OG1RF_RS03610	OG1RF_10697		hypothetical protein	213.651	129.009	197.008	118.861	101.535	-0.70427	7.36542	0.0245011	0.0366129	3
OG1RF_RS03615	OG1RF_10698		hypothetical protein	192.937	136.292	178.665	93.0851	100.17	-0.779096	7.31296	0.0299906	0.0579018	2
OG1RF_RS03620	OG1RF_10699		hypothetical protein	1568.16	1422.66	1521.37	1007.77	1008.08	-0.577698	10.3813	2.58239e-09	1.0557e-08	1
OG1RF_RS03625	OG1RF_10700		hypothetical protein	114.566	112.883	84.9173	4.95254	10.1535	-3.71395	6.34985	4.0216e-10	9.95864e-10	3
OG1RF_RS03655	OG1RF_10706	psiE	phosphate-starvation-inducible protein PsiE	242	169.061	175.85	87.0346	135.921	-0.828677	7.45711	0.0059037	0.0117496	1
OG1RF_RS03660	OG1RF_10707		DNA repair exonuclease	322.667	261.566	274.433	265.685	175.564	-0.351871	8.09553	0.104566	0.169168	1
OG1RF_RS03665	OG1RF_10708	pepQ	peptidase M24	1116.43	1164.29	1111.05	705.439	521.03	-0.86537	9.90502	3.80334e-12	1.99397e-11	1
OG1RF_RS03670	OG1RF_10709		hypothetical protein	253.904	354.774	326.082	148.576	182.763	-0.90838	8.07575	0.000129081	0.000226366	3
OG1RF_RS03690	OG1RF_10713	xseA	exodeoxyribonuclease VII large subunit	54.6049	66.6317	49.6292	93.0851	5.56501	-0.623983	5.90862	0.620083	0.85007	2
OG1RF_RS03700	OG1RF_10715	ispA	farnesyl-diphosphate synthase	83.6025	122.558	146.058	29.7152	30.4606	-1.94175	6.59676	1.80295e-05	3.35676e-05	3
OG1RF_RS03705	OG1RF_10716	hlyA	hemolysin A	70.9867	86.1252	77.2675	196.973	107.604	0.984645	6.7636	0.00320845	0.00665593	1
OG1RF_RS03710	OG1RF_10717	argR3	ArgR family transcriptional regulator	574.347	727.28	631.462	407.689	362.455	-0.735138	9.14313	3.34959e-06	9.99295e-06	1
OG1RF_RS03715	OG1RF_10718	recN	DNA repair protein RecN	873.679	875.298	850.313	226.064	300.511	-1.64304	9.43729	6.77965e-20	1.15577e-18	2
OG1RF_RS03725	OG1RF_10719		magnesium transporter CorA	706.641	771.937	908.559	316.073	396.436	-1.17559	9.357	8.63194e-13	4.75421e-12	1
OG1RF_RS03730	OG1RF_10720		hypothetical protein	677.601	826.164	703.401	453.496	538.02	-0.576641	9.36726	7.32093e-05	0.000186256	1
OG1RF_RS03790	OG1RF_10732		cell division protein SepF	0	0	0	0	0	0	2.91449	1	1	3
OG1RF_RS03795	OG1RF_10733	ylmG	cell division protein	320.349	314.986	281.232	199.468	255.991	-0.362913	8.20623	0.122215	0.205965	2
OG1RF_RS03800	OG1RF_10734	ylmH	RNA-binding protein S4	247.542	293.785	344.095	146.277	94.6052	-1.4044	7.99764	2.07127e-05	7.01433e-05	2
OG1RF_RS03830	OG1RF_10740	sfsA	sugar fermentation stimulation protein SfsA	77.4401	102.074	85.2607	4.58077	33.9802	-2.27703	6.22198	9.07694e-06	2.60559e-05	1
OG1RF_RS03835	OG1RF_10741		oxidoreductase	189.297	127.206	115.801	39.8936	83.4752	-1.05016	7.05736	0.0108793	0.023308	2
OG1RF_RS03840	OG1RF_10742		RNA helicase	207.499	163.551	148.887	13.2979	61.2151	-1.89239	7.22155	4.42102e-06	1.65359e-05	2
OG1RF_RS03845	OG1RF_10743		ArsR family transcriptional regulator	154.88	82.9354	87.9251	284.008	322.812	1.48503	7.44273	6.40964e-08	2.30784e-07	1
OG1RF_RS03850	OG1RF_10745	celA2	PTS sugar transporter subunit IIB	0	0	0	138.671	106.612	8.03071	5.50682	4.44737e-19	1.70415e-18	3
OG1RF_RS03855	OG1RF_10746		PTS cellobiose transporter subunit IIC	67.7601	73.366	71.9387	306.912	209.545	1.87029	7.08733	1.71886e-11	8.61491e-11	1
OG1RF_RS03865	OG1RF_10748		hypothetical protein	136.241	151.585	112.091	14.8576	15.2303	-3.11097	6.69386	1.13821e-10	2.88701e-10	3
OG1RF_RS03870	OG1RF_10749		hypothetical protein	182.687	316.072	411	54.478	65.9979	-2.32053	7.83788	4.73451e-09	1.10369e-08	3
OG1RF_RS03875	OG1RF_10750	celA3	PTS sugar transporter subunit IIB	260.097	290.27	305.702	49.5254	116.766	-1.77759	7.81742	1.72059e-10	4.31181e-10	3
OG1RF_RS03885	OG1RF_10752		PTS lactose transporter subunit IIC	390.427	481.663	365.022	192.392	226.535	-0.980514	8.46322	2.39227e-06	7.2579e-06	1
OG1RF_RS03890	OG1RF_10753	bglA2	glycosyl hydrolase	715.266	599.891	706.512	856.79	944.278	0.417505	9.57539	0.00104917	0.00174006	3
OG1RF_RS03895	OG1RF_10754		acetyltransferase	187.147	197.769	167.857	192.392	175.564	0.00888278	7.57785	1	1	1
OG1RF_RS03900	OG1RF_10755		hypothetical protein	254.907	267.945	293.084	128.262	101.941	-1.22679	7.85405	4.23512e-07	1.39098e-06	1
OG1RF_RS03910	OG1RF_10756	rpsI2	monooxygenase	345.254	312.603	325.056	119.1	73.6237	-1.72902	8.03756	1.12799e-12	6.13177e-12	1
OG1RF_RS03915	OG1RF_10757	ppdK	pyruvate, phosphate dikinase	1275.71	1283.64	1480.96	549.732	731.054	-1.07234	10.0947	7.3457e-14	2.21254e-13	3
OG1RF_RS03920	OG1RF_10758		hypothetical protein	309.428	357.388	360.638	212.766	239.296	-0.572846	8.32553	0.0151248	0.0311188	2
OG1RF_RS03925	OG1RF_10759		phosphotransferase	267.814	277.515	282.426	503.885	209.545	0.389955	8.28822	0.160075	0.248697	1
OG1RF_RS03930	OG1RF_10760	mprF	membrane protein	1885.69	1653.68	1727.09	1263.3	1352.3	-0.409312	10.6554	0.000535126	0.00142966	2
OG1RF_RS03940	OG1RF_10762		hypothetical protein	715.266	616.017	709.908	163.434	182.763	-1.9727	8.9951	4.93615e-28	2.92435e-27	3
OG1RF_RS03945	OG1RF_10763		endonuclease subunit UvrC	891.88	881.356	890.016	438.83	406.246	-1.08996	9.5531	3.46141e-11	2.54378e-10	2
OG1RF_RS03950	OG1RF_10764		phosphorylase	520.567	636.03	469.823	186.17	311.641	-1.01958	8.88218	8.29654e-06	2.9617e-05	2
OG1RF_RS03955	OG1RF_10765	drrC	daunorubicin resistance protein DrrC	822.714	778.379	830.461	492.021	623.281	-0.483724	9.54184	0.00143429	0.00358716	2
OG1RF_RS03960	OG1RF_10766		6-aminohexanoate-cyclic-dimer hydrolase	616.181	774.053	825.396	792.407	832.589	0.1399	9.59246	0.336883	0.449535	3
OG1RF_RS03965	OG1RF_10767		phosphotransferase	19.36	41.4677	55.9523	206.135	203.881	2.35206	6.58593	6.78434e-13	3.76975e-12	1
OG1RF_RS03970	OG1RF_10768		lipoprotein	45.1734	47.8474	77.2675	18.3231	16.9901	-1.67517	5.73907	0.00442989	0.00894545	1
OG1RF_RS03975	OG1RF_10769	ndk	nucleoside-diphosphate kinase	287.964	267.693	264.942	94.0983	116.766	-1.37438	7.81725	1.99932e-08	4.49354e-08	3
OG1RF_RS03980	OG1RF_10770	aspD	aspartate 4-decarboxylase	277.494	229.667	255.782	137.423	113.267	-1.00587	7.79327	3.05191e-05	8.22374e-05	1
OG1RF_RS03985	OG1RF_10771		hypothetical protein	325.894	280.705	306.406	389.365	572	0.643607	8.51581	0.000634883	0.00144375	1
OG1RF_RS03990	OG1RF_10772		haloacid dehalogenase	622.496	672.374	665.031	332.447	478.591	-0.606071	9.21359	0.000406525	0.00110734	2
OG1RF_RS03995	OG1RF_10773		membrane protein	436.591	474.107	512.9	336.773	385.834	-0.391518	8.7892	0.0156844	0.023851	3
OG1RF_RS04000	OG1RF_10774		guanine permease	902.801	935.872	909.868	744.681	567.631	-0.544224	9.70949	0.00112922	0.00288169	2
OG1RF_RS04005	OG1RF_10775		multidrug resistance protein	860.796	938.539	794.826	584.4	644.749	-0.493907	9.61146	0.000184241	0.00031864	3
OG1RF_RS04030	OG1RF_10780		hypothetical protein	58.8314	99.9818	101.901	29.7152	30.4606	-1.50984	6.25281	0.00156723	0.00257371	3
OG1RF_RS04045	OG1RF_10783		DNA-binding response regulator	588.314	519.26	648.768	183.244	172.61	-1.71379	8.81769	1.04794e-19	4.09695e-19	3
OG1RF_RS04050	OG1RF_10784	csrS	two-component sensor histidine kinase	1251.95	1221.7	1241.61	957.381	1132.67	-0.253837	10.1992	0.0162655	0.0301935	1
OG1RF_RS04150	OG1RF_10788		transposase	76.4469	106.005	99.2583	132.979	22.2601	-0.598601	6.55697	0.464645	0.66084	2
OG1RF_RS04160	OG1RF_10790	hpaIIM	DNA (cytosine-5-)-methyltransferase	273.025	248.355	234.911	106.383	161.385	-0.806299	7.85575	0.00346409	0.00804542	2
OG1RF_RS04165	OG1RF_10791		hypothetical protein	203.28	248.806	215.816	82.4539	130.257	-1.08988	7.59441	7.1832e-05	0.000183124	1
OG1RF_RS04170	OG1RF_10792		replication initiation protein	922.724	967.566	1107.32	326.868	401.064	-1.45546	9.6019	1.79371e-21	7.5674e-21	3
OG1RF_RS04190	OG1RF_10796		hypothetical protein	45.1734	35.0881	39.9659	146.585	175.564	1.98585	6.36651	1.38463e-09	5.77353e-09	1
OG1RF_RS04205	OG1RF_10800		ATP/GTP-binding protein	622.496	496.709	638.562	252.66	422.941	-0.69127	9.042	0.000735953	0.00193323	2
OG1RF_RS04210	OG1RF_10801		membrane protein	164.56	127.593	165.193	719.181	787.208	2.29206	8.45812	1.77172e-41	7.39988e-40	1
OG1RF_RS04215	OG1RF_10802		peptidase P60	161.333	121.213	109.24	68.7115	96.2772	-0.670977	6.93262	0.0521695	0.0888762	1
OG1RF_RS04220	OG1RF_10803		transposase	35.4934	15.9491	5.32879	77.8731	56.6337	1.86416	5.31455	0.00148948	0.00320398	1
OG1RF_RS04225	OG1RF_10804		ATP-binding protein	811.254	957.89	821.999	435.824	538.137	-0.827349	9.52326	2.14655e-08	4.8158e-08	3
OG1RF_RS04230	OG1RF_10805		haloacid dehalogenase	342.027	299.843	239.796	389.365	283.168	0.214729	8.29633	0.358127	0.512838	1
OG1RF_RS04235	OG1RF_10806		hypothetical protein	480.774	484.853	455.612	196.973	339.802	-0.845631	8.68695	2.43814e-05	6.65575e-05	1
OG1RF_RS04240	OG1RF_10807	gst	glutathionine S-transferase	229.133	174.162	264.942	346.678	370.604	0.688125	8.10629	0.000842882	0.0014035	3
OG1RF_RS04245	OG1RF_10808		hypothetical protein	673.461	472.479	618.71	212.766	333.901	-1.01049	8.98786	8.73037e-06	3.10041e-05	2
OG1RF_RS04250	OG1RF_10809		hypothetical protein	261.36	255.186	218.48	137.423	215.208	-0.493119	7.8393	0.0475806	0.0817252	1
OG1RF_RS04255	OG1RF_10810		hypothetical protein	251.183	245.326	284.54	265.957	261.556	0.0151962	8.07474	1	1	2
OG1RF_RS04260	OG1RF_10811	cna	collagen adhesion protein	1317.8	1435.61	1204.33	638.298	923.792	-0.694026	10.1807	8.77997e-06	3.11211e-05	2
OG1RF_RS04265	OG1RF_10812		hypothetical protein	67.7601	66.9863	79.9319	142.004	215.208	1.28761	6.78063	2.20338e-05	6.06777e-05	1
OG1RF_RS04270	OG1RF_10813		hypothetical protein	132.293	98.8845	103.911	50.3885	90.6138	-0.691404	6.72399	0.060808	0.102685	1
OG1RF_RS04275	OG1RF_10814		hypothetical protein	371.313	324.072	387.107	212.766	172.515	-0.954607	8.32663	0.000270002	0.000756851	2
OG1RF_RS04280	OG1RF_10815		DNA-directed RNA polymerase sigma-70 factor	416.24	287.084	444.954	229.038	96.2772	-1.20272	8.33547	3.01233e-05	8.12583e-05	1
OG1RF_RS04285	OG1RF_10816		hypothetical protein	291.226	260.469	238.22	106.383	50.0851	-1.94942	7.78529	2.05712e-07	9.37299e-07	2
OG1RF_RS04290	OG1RF_10817	malR	transcriptional regulator	222.64	194.579	207.823	123.681	135.921	-0.686555	7.57888	0.00599911	0.0119032	1
OG1RF_RS04300	OG1RF_10819		membrane protein	29.04	28.7084	23.9796	91.6154	124.594	1.96313	5.84281	5.13035e-07	1.6697e-06	1
OG1RF_RS04305	OG1RF_10820		transcriptional regulator	1038.99	813.405	1017.8	668.792	747.564	-0.440642	9.77799	0.00140705	0.00304234	1
OG1RF_RS04320	OG1RF_10823		ATP-binding nuclease	1185.92	1267.51	1256.78	420.966	472.139	-1.46887	9.89999	5.54251e-32	3.8158e-31	3
OG1RF_RS04325	OG1RF_10824		helicase UvrD	264.587	306.223	290.419	416.85	526.693	0.703705	8.46043	5.5004e-05	0.000143903	1
OG1RF_RS04335	OG1RF_10825		hypothetical protein	67.7601	70.1761	109.24	123.681	107.604	0.475419	6.65362	0.154833	0.241451	1
OG1RF_RS04340	OG1RF_10826		hypothetical protein	322.667	373.209	460.94	311.492	283.168	-0.377811	8.51823	0.0665976	0.111709	1
OG1RF_RS04345	OG1RF_10827		hypothetical protein	749.326	757.927	563.851	440.776	416.294	-0.689452	9.2429	4.61205e-05	8.39346e-05	3
OG1RF_RS04350	OG1RF_10828		hypothetical protein	61.8856	60.5743	66.1722	26.5957	77.9102	-0.0409026	6.15504	0.887909	1	2
OG1RF_RS04355	OG1RF_10829		hypothetical protein	416.24	421.057	434.297	302.331	305.822	-0.480826	8.61658	0.00418594	0.00849048	1
OG1RF_RS04360	OG1RF_10830		hypothetical protein	429.147	414.677	439.625	728.342	436.079	0.45907	8.93482	0.0166902	0.0308676	1
OG1RF_RS04365	OG1RF_10831		hypothetical protein	261.36	245.616	253.118	535.95	521.03	1.06109	8.44645	2.98186e-11	1.46234e-10	1
OG1RF_RS04370	OG1RF_10832		integrase	635.654	519.941	540.872	728.342	702.257	0.343309	9.28254	0.0112431	0.0215077	1
OG1RF_RS04375	OG1RF_10834	coaE2	hypothetical protein	303.446	309.621	207.198	84.1932	40.6141	-2.12119	7.72872	5.16481e-11	1.33433e-10	3
OG1RF_RS04385	OG1RF_10836		nitrate ABC transporter permease	613.067	526.321	580.838	320.654	260.515	-0.967323	8.9314	3.67085e-09	1.48373e-08	1
OG1RF_RS04390	OG1RF_10837		tunicamycin resistance protein	14.5613	36.3446	23.1603	39.8936	44.5201	0.75919	5.24679	0.242631	0.380973	2
OG1RF_RS04395	OG1RF_10838	mntH	manganese transporter	731.706	769.293	833.77	452.128	550.936	-0.588562	9.46325	0.000245028	0.000691488	2
OG1RF_RS04405	OG1RF_10840		purine catabolism regulatory protein	419.467	376.399	418.31	338.977	317.148	-0.300347	8.59874	0.0803745	0.132409	1
OG1RF_RS04410	OG1RF_10841	traC	peptide ABC transporter substrate-binding protein	702.583	711.748	622.019	438.83	662.237	-0.223109	9.35922	0.158492	0.258582	2
OG1RF_RS04415	OG1RF_10842		deaminase	229.094	200.959	239.796	128.262	158.574	-0.654151	7.68582	0.00884645	0.0172255	1
OG1RF_RS04420	OG1RF_10843		deaminase	1058.35	1087.73	932.539	1268.87	1857.58	0.601318	10.2508	3.77554e-05	0.000100228	1
OG1RF_RS04425	OG1RF_10844		hypothetical protein	48.4	38.2779	23.9796	219.877	181.228	2.46446	6.53279	7.42282e-14	4.45014e-13	1
OG1RF_RS04430	OG1RF_10845		hypothetical protein	245.227	267.945	202.494	128.262	113.267	-0.964435	7.7036	0.000164332	0.000401772	1
OG1RF_RS04435	OG1RF_10846	maa	acetyltransferase	462.322	454.307	479.748	465.426	306.076	-0.364703	8.79665	0.139734	0.232519	2
OG1RF_RS04450	OG1RF_10849	galK	galactokinase	225.867	271.135	202.494	82.4539	107.604	-1.30161	7.61897	2.77196e-06	8.35925e-06	1
OG1RF_RS04455	OG1RF_10850	galE	UDP-glucose 4-epimerase GalE	390.427	376.399	378.344	229.038	226.535	-0.742368	8.40774	5.56952e-05	0.000145085	1
OG1RF_RS04460	OG1RF_10851	galT	galactose-1-phosphate uridylyltransferase	829.254	765.558	828.627	641.308	441.742	-0.559471	9.50498	9.301e-05	0.000234019	1
OG1RF_RS04465	OG1RF_10852	galR	LacI family transcriptional regulator	591.41	564.414	553.661	54.478	86.3049	-3.01332	8.66341	2.82497e-40	2.82047e-39	3
OG1RF_RS04470	OG1RF_10853		hypothetical protein	45.1734	73.366	37.3015	36.6462	45.3069	-0.336319	5.78756	0.510736	0.699784	1
OG1RF_RS04480	OG1RF_10855		acetyltransferase	260.097	312.846	298.909	168.386	208.147	-0.624822	8.04249	0.00370321	0.00591098	3
OG1RF_RS04485	OG1RF_10856		adenylyltransferase	174.736	187.78	201.825	146.277	94.6052	-0.757899	7.4706	0.0376713	0.0714642	2
OG1RF_RS04490	OG1RF_10857		GNAT family acetyltransferase	374.294	414.677	436.961	233.619	464.396	-0.252563	8.62383	0.300672	0.440634	1
OG1RF_RS04495	OG1RF_10858	emeA	multidrug resistance protein	377.759	403.153	353.256	104.003	208.147	-1.27899	8.27869	5.10725e-08	1.12467e-07	3
OG1RF_RS04500	OG1RF_10859	dinB2	excinuclease ABC subunit A	266.289	235.441	159.644	99.0508	91.3817	-1.21134	7.55286	8.81915e-05	0.000157189	3
OG1RF_RS04510	OG1RF_10861		hypothetical protein	119.387	137.162	178.515	178.65	220.871	0.437985	7.40461	0.0940519	0.152949	1
OG1RF_RS04515	OG1RF_10862		hypothetical protein	3.22667	6.37965	7.99319	9.16154	11.3267	0.715266	3.84376	0.739537	0.966257	1
OG1RF_RS04535	OG1RF_10866		thioredoxin	36.4033	66.6317	76.098	66.4894	66.7802	0.144614	6.14055	0.840087	1	2
OG1RF_RS04540	OG1RF_10867		membrane protein	337.506	277.369	329.479	198.102	131.996	-0.926881	8.08885	4.97214e-05	9.00302e-05	3
OG1RF_RS04545	OG1RF_10868	ebpR	hypothetical protein	615.215	663.288	545.921	425.532	495.286	-0.368228	9.16931	0.0344999	0.0658467	2
OG1RF_RS04550	OG1RF_10869	ebpA	hypothetical protein	1180.96	1295.07	1294.9	989.446	821.188	-0.465261	10.157	2.60328e-05	7.08341e-05	1
OG1RF_RS04555	OG1RF_10870	ebpB	cell wall surface anchor protein	188.88	225.765	169.835	183.244	106.612	-0.423766	7.54161	0.128308	0.180682	3
OG1RF_RS04560	OG1RF_10871	ebpC	cell wall surface anchor protein	1374.56	1518.36	1404.14	1163.52	1138.34	-0.313475	10.3866	0.00101045	0.00223099	1
OG1RF_RS04565	OG1RF_10872	srtC	class C sortase	210.554	258.018	288.719	128.766	101.535	-1.12373	7.74282	1.5063e-05	2.82122e-05	3
OG1RF_RS04570	OG1RF_10873		hypothetical protein	359.181	380.576	315.892	104.003	137.073	-1.54576	8.13927	1.85631e-11	4.90708e-11	3
OG1RF_RS04580	OG1RF_10875	entV	streptococcin A-M57	425.918	366.474	357.33	106.383	166.95	-1.37099	8.34827	1.16561e-07	5.59584e-07	2
OG1RF_RS04585	OG1RF_10876		hypothetical protein	119.387	105.264	122.562	142.004	118.931	0.179335	6.9987	0.543981	0.740476	1
OG1RF_RS04590	OG1RF_10877		hypothetical protein	906.694	803.836	876.586	994.027	1013.74	0.217291	9.84342	0.0423193	0.0732404	1
OG1RF_RS04595	OG1RF_10878	ace	adhesin	177.467	162.681	215.816	187.812	135.921	-0.185514	7.54662	0.48146	0.66476	1
OG1RF_RS04600	OG1RF_10879		multidrug ABC transporter ATP-binding protein	105.569	145.378	99.2583	372.34	473.026	1.88284	7.71332	1.12899e-12	9.33746e-12	2
OG1RF_RS04605	OG1RF_10880		methylase	211.139	248.355	231.603	132.979	105.735	-1.01107	7.71034	0.00206623	0.00500288	2
OG1RF_RS04610	OG1RF_10881		hypothetical protein	374.954	196.866	244.837	265.957	222.601	-0.177565	8.0727	0.643682	0.878099	2
OG1RF_RS04615	OG1RF_10882		amino acid permease	1416.09	1584.02	1399.54	784.575	951.617	-0.718849	10.3242	1.18594e-07	5.6717e-07	2
OG1RF_RS04620	OG1RF_10883		hypothetical protein	106.48	165.871	93.2539	87.0346	62.297	-0.677361	6.83675	0.0732782	0.121693	1
OG1RF_RS04635	OG1RF_10886		Fe-S oxidoreductase	218.42	181.723	129.036	132.979	44.5201	-1.22721	7.30731	0.0135451	0.0282397	2
OG1RF_RS04640	OG1RF_10887		amino acid dehydrogenase	1427.01	1626.42	1548.43	545.213	612.151	-1.38045	10.2644	1.31216e-21	2.60974e-20	2
OG1RF_RS04650	OG1RF_10889	lepB	signal peptidase I	43.3494	29.027	27.1735	9.90508	15.2303	-1.37921	5.11013	0.0565448	0.0821933	3
OG1RF_RS04655	OG1RF_10890	rexB	ATP-dependent helicase	21.6747	25.8018	30.5702	0	10.1535	-2.26519	4.75735	0.0116373	0.0178915	3
OG1RF_RS04660	OG1RF_10891	addA	helicase-exonuclease AddAB subunit AddA	32.2667	22.3288	18.6508	4.58077	5.66337	-2.15426	4.68771	0.03636	0.0635856	1
OG1RF_RS04680	OG1RF_10895		amino acid ABC transporter permease	112.933	121.213	130.555	316.073	232.198	1.18001	7.46604	1.01262e-06	3.17997e-06	1
OG1RF_RS04685	OG1RF_10896		glutamine ABC transporter permease	0	0	0	183.244	116.766	8.32065	5.75993	1.05833e-20	4.29898e-20	3
OG1RF_RS04690	OG1RF_10897		glutamine ABC transporter substrate-binding protein	219.414	226.478	285.09	123.681	175.564	-0.729354	7.79611	0.00477039	0.00960209	1
OG1RF_RS04695	OG1RF_10898	glnQ	ABC transporter ATP-binding protein	774.401	768.748	767.346	595.5	673.94	-0.286236	9.51242	0.0197257	0.0359509	1
OG1RF_RS04705	OG1RF_10900	rph	ribonuclease PH	433.494	409.603	349.859	84.1932	86.3049	-2.21831	8.23024	1.47631e-19	5.71813e-19	3
OG1RF_RS04710	OG1RF_10901		phosphodiesterase	352.988	283.819	281.925	74.2881	60.9211	-2.17279	7.87678	8.55303e-15	2.67924e-14	3
OG1RF_RS04715	OG1RF_10902		DeoR family transcriptional regulator	380.747	510.372	450.283	306.912	334.139	-0.484913	8.69011	0.00834192	0.016281	1
OG1RF_RS04720	OG1RF_10903	ulaG	L-ascorbate-6-phosphate lactonase	863.893	812.755	1046.18	594.305	472.139	-0.764128	9.60667	1.39559e-06	2.78673e-06	3
OG1RF_RS04730	OG1RF_10905	ulaA	PTS ascorbate transporter subunit IIC	287.174	334.932	285.09	91.6154	84.9505	-1.76325	7.9213	5.3029e-12	2.72876e-11	1
OG1RF_RS04735	OG1RF_10906	sgaB	PTS ascorbate transporter subunit IIB	122.613	127.593	90.5895	91.6154	79.2871	-0.388439	6.80358	0.235069	0.351902	1
OG1RF_RS04745	OG1RF_10908	sgbU	L-xylulose 5-phosphate 3-epimerase	238.422	219.315	207.198	148.576	106.612	-0.794008	7.63353	0.00158204	0.00259462	3
OG1RF_RS04750	OG1RF_10909	araD	ribulose-5-phosphate 4-epimerase	312.987	322.172	306.406	192.392	198.218	-0.683661	8.14652	0.000830641	0.00185856	1
OG1RF_RS04765	OG1RF_10912	hipO	acetyldiaminopimelate deacetylase	502.365	575.456	612.093	212.766	339.466	-0.92759	8.948	7.65939e-06	2.77376e-05	2
OG1RF_RS04770	OG1RF_10913		mechanosensitive ion channel protein MscS	1587.52	1492.84	1382.82	636.727	787.208	-1.07135	10.2488	3.64829e-19	3.37366e-18	1
OG1RF_RS04775	OG1RF_10914		hypothetical protein	290.4	185.01	218.48	219.877	164.238	-0.251546	7.82358	0.337987	0.487901	1
OG1RF_RS04780	OG1RF_10915	dkgB	glyoxal reductase	29.04	15.9491	21.3152	100.777	84.9505	2.06305	5.64467	7.17648e-07	2.29391e-06	1
OG1RF_RS04785	OG1RF_10916	puuD	gamma-glutamyl-gamma-aminobutyrate hydrolase	746.267	875.298	833.77	398.936	356.161	-1.14695	9.43378	2.09607e-10	1.3823e-09	2
OG1RF_RS04790	OG1RF_10917	gloA5	lactoylglutathione lyase	207.499	224.125	301.084	66.4894	61.2151	-1.94974	7.68685	5.08207e-07	2.18451e-06	2
OG1RF_RS04795	OG1RF_10918		NUDIX hydrolase	374.663	377.351	485.727	178.291	182.763	-1.18748	8.41161	2.46174e-08	5.50323e-08	3
OG1RF_RS04800	OG1RF_10919	yidA	sugar phosphate phosphatase	232.32	232.857	213.152	137.423	124.594	-0.775449	7.67049	0.00121691	0.00265874	1
OG1RF_RS04805	OG1RF_10920		phosphohydrolase	645.334	609.256	495.578	636.727	860.831	0.354615	9.32717	0.0251089	0.0451061	1
OG1RF_RS04810	OG1RF_10921		lipoate-protein ligase A family protein	225.7	266.527	238.22	79.7872	72.3452	-1.70261	7.70606	1.08837e-06	4.47125e-06	2
OG1RF_RS04815	OG1RF_10922		hypothetical protein	225.7	336.187	271.306	239.362	133.56	-0.70676	8.01581	0.0411373	0.0769329	2
OG1RF_RS04830	OG1RF_10925	pbp1A	penicillin-binding protein 1A	690.495	625.693	716.702	366.488	187.84	-1.28442	9.08842	1.15138e-10	2.91642e-10	3
OG1RF_RS04840	OG1RF_10927		hypothetical protein	167.455	248.355	201.825	438.83	578.761	1.33856	8.24745	1.32831e-08	7.12793e-08	2
OG1RF_RS04865	OG1RF_10932	nth	endonuclease III	127.411	178.694	211.751	119.681	122.43	-0.511197	7.40131	0.171483	0.277967	2
OG1RF_RS04870	OG1RF_10933		GntR family transcriptional regulator	464.64	478.474	492.913	503.885	430.416	-0.0278135	8.91649	0.858596	1	1
OG1RF_RS04875	OG1RF_10934		peptidase M20	390.145	464.432	448.363	267.437	162.456	-1.00869	8.51833	1.05127e-06	2.1263e-06	3
OG1RF_RS04880	OG1RF_10935	ansB	N(4)-(beta-N-acetylglucosaminyl)-L-asparaginase	109.707	143.542	122.562	32.0654	84.9505	-1.1478	6.8036	0.00307275	0.00639561	1
OG1RF_RS04890	OG1RF_10937	celB	PTS cellobiose transporter subunit IIC	464.64	468.904	468.934	361.881	453.069	-0.211217	8.82656	0.213722	0.323423	1
OG1RF_RS04900	OG1RF_10940	dnaQ	ATP-dependent helicase	790.534	650.724	607.482	696.277	770.218	0.102924	9.46156	0.471057	0.654362	1
OG1RF_RS04905	OG1RF_10941	ansB2	L-asparaginase	131.052	109.034	152.196	119.681	89.0402	-0.394121	7.03458	0.406138	0.586956	2
OG1RF_RS04910	OG1RF_10942		phosphohydrolase	225.867	175.44	173.186	91.6154	84.9505	-1.1029	7.38079	0.000128942	0.00031993	1
OG1RF_RS04915	OG1RF_10943	trpF	YajQ family cyclic di-GMP-binding protein	492.326	432.179	427.983	302.105	299.529	-0.584854	8.66882	0.000661132	0.00110674	3
OG1RF_RS04920	OG1RF_10944		membrane protein	100.027	114.834	109.24	45.8077	101.941	-0.592383	6.70473	0.110098	0.177545	1
OG1RF_RS04935	OG1RF_10946	murA	UDP-N-acetylglucosamine 1-carboxyvinyltransferase	272.482	209.639	200.405	351.63	304.606	0.523947	8.07266	0.0112151	0.017253	3
OG1RF_RS04940	OG1RF_10947	rho	transcription termination factor Rho	364.614	408.297	343.707	151.165	107.604	-1.4962	8.23956	3.00346e-11	1.47005e-10	1
OG1RF_RS04950	OG1RF_10949		cell surface protein	48.4	66.9863	45.2947	206.135	203.881	1.939	6.72221	2.77065e-11	1.36142e-10	1
OG1RF_RS04955	OG1RF_10950		hypothetical protein	105.569	133.263	145.579	119.681	61.2151	-0.674446	6.96939	0.181949	0.293037	2
OG1RF_RS04960	OG1RF_10951	cscK	fructokinase	738.907	791.076	740.702	769.569	872.158	0.111069	9.61611	0.330607	0.478625	1
OG1RF_RS04970	OG1RF_10953	nfsA	NADPH-dependent oxidoreductase	651.787	606.067	620.804	421.431	396.436	-0.609772	9.13216	1.87785e-05	5.22876e-05	1
OG1RF_RS04975	OG1RF_10954	luxS	S-ribosylhomocysteine lyase	196.578	121.149	115.801	0	116.865	-1.00532	7.08436	0.0337991	0.0647674	2
OG1RF_RS04980	OG1RF_10955	asd	aspartate-semialdehyde dehydrogenase	480.774	676.243	583.503	261.104	198.218	-1.32136	8.88613	4.50934e-11	2.18576e-10	1
OG1RF_RS04985	OG1RF_10956	dapA	4-hydroxy-tetrahydrodipicolinate synthase	200.054	236.047	183.843	119.1	96.2772	-0.918466	7.5166	0.000656859	0.00149102	1
OG1RF_RS04990	OG1RF_10957		RNase J family beta-CASP ribonuclease	385.875	487.623	433.428	146.277	127.995	-1.70362	8.4971	4.57129e-10	2.87109e-09	2
OG1RF_RS04995	OG1RF_10958		multifunctional 2',3'-cyclic-nucleotide 2'-phosphodiesterase/5'-nucleotidase/3'-nucleotidase	148.627	158.036	156.248	485.349	680.286	1.91341	8.25865	7.44502e-21	3.05356e-20	3
OG1RF_RS05000	OG1RF_10959		hypothetical protein	83.7275	78.7465	82.7153	13.2979	22.2601	-2.0327	6.23835	0.00081347	0.00212571	2
OG1RF_RS05005	OG1RF_10960		haloacid dehalogenase	284.868	261.243	326.082	173.339	137.073	-0.899714	7.98215	6.82742e-05	0.000122635	3
OG1RF_RS05010	OG1RF_10961		membrane protein	123.856	145.135	105.297	54.478	65.9979	-1.04848	6.80607	0.00291982	0.00469043	3
OG1RF_RS05020	OG1RF_10963		hypothetical protein	58.0801	41.4677	37.3015	210.715	237.861	2.29522	6.71815	1.75102e-14	1.1194e-13	1
OG1RF_RS05025	OG1RF_10964	aqpZ	aquaporin	200.054	213.718	170.521	64.1308	39.6436	-1.86086	7.30447	7.33677e-09	2.8773e-08	1
OG1RF_RS05040	OG1RF_10967		hypothetical protein	942.187	800.646	857.935	174.069	186.891	-2.26537	9.32714	6.73011e-41	2.76486e-39	1
OG1RF_RS05045	OG1RF_10968		hypothetical protein	658.899	605.743	751.054	172.872	250.426	-1.57354	9.09536	1.52927e-13	1.37361e-12	2
OG1RF_RS05050	OG1RF_10969		metallo-hydrolase	158.107	143.542	162.528	91.6154	62.297	-0.981293	7.11999	0.00137843	0.0029882	1
OG1RF_RS05055	OG1RF_10970		hypothetical protein	371.067	338.121	298.412	288.589	328.475	-0.123377	8.37859	0.54505	0.741528	1
OG1RF_RS05060	OG1RF_10971	ycgQ	phosphate ABC transporter substrate-binding protein	131.052	196.866	165.431	119.681	139.125	-0.318752	7.37542	0.355505	0.524056	2
OG1RF_RS05090	OG1RF_10977		Cro/Cl family transcriptional regulator	589.733	560.312	559.155	199.468	289.381	-1.1279	8.9278	3.26748e-08	1.68138e-07	2
OG1RF_RS05095	OG1RF_10978	mdh	malate dehydrogenase	265.744	257.441	277.923	146.277	194.775	-0.573657	7.97708	0.0238408	0.0469325	2
OG1RF_RS05100	OG1RF_10979		L-malate permease	135.52	169.061	109.24	45.8077	28.3168	-1.84382	6.8355	3.20436e-06	9.59229e-06	1
OG1RF_RS05105	OG1RF_10981		signal transduction histidine kinase	171.095	239.268	188.591	186.17	66.7802	-0.883765	7.53317	0.0461948	0.0854347	2
OG1RF_RS05110	OG1RF_10982		LytTR family transcriptional regulator	32.2667	66.9863	101.247	183.231	283.168	1.76497	6.95163	3.01142e-06	9.03786e-06	1
OG1RF_RS05115	OG1RF_10983	npr	NADH peroxidase	484	558.219	591.496	407.689	385.109	-0.458984	8.97761	0.00377656	0.00775742	1
OG1RF_RS05120	OG1RF_10984		LytR family transcriptional regulator	283.947	213.718	266.44	105.358	45.3069	-1.7049	7.69768	1.22034e-08	4.71213e-08	1
OG1RF_RS05125	OG1RF_10985	alsS	acetolactate synthase	219.414	223.288	255.782	251.942	243.525	0.0852992	7.93923	0.688254	0.915481	1
OG1RF_RS05135	OG1RF_10987		hypothetical protein	345.254	392.348	293.084	540.531	441.742	0.530344	8.63849	0.0031964	0.00663644	1
OG1RF_RS05145	OG1RF_10989		hypothetical protein	74.3133	103.207	61.1404	143.624	126.919	0.760053	6.71347	0.0193603	0.0292799	3
OG1RF_RS05150	OG1RF_10990		spermidine/putrescine ABC transporter permease	414.997	396.761	347.404	186.17	233.731	-0.821933	8.44213	0.000487038	0.00130957	2
OG1RF_RS05155	OG1RF_10991		spermidine/putrescine ABC transporter permease	112.933	130.783	114.569	100.777	11.3267	-1.01501	6.76558	0.0253513	0.0454477	1
OG1RF_RS05160	OG1RF_10992		spermidine/putrescine ABC transporter ATP-binding protein	582.452	572.427	585.624	359.043	383.986	-0.624948	9.0451	0.000561108	0.0014943	2
OG1RF_RS05165	OG1RF_10993		spermidine/putrescine ABC transporter substrate-binding protein	604.294	687.518	760.98	279.255	467.461	-0.773154	9.24629	5.96831e-05	0.000188639	2
OG1RF_RS05170	OG1RF_10994	ade	adenine deaminase	496.907	411.487	500.906	178.65	249.188	-1.15528	8.62211	8.04825e-09	3.14158e-08	1
OG1RF_RS05175	OG1RF_10995	mtaD	amidohydrolase	1780.42	1886.75	1881.77	331.82	512.753	-2.13206	10.3723	6.00841e-49	8.09521e-48	3
OG1RF_RS05180	OG1RF_10996		transcriptional regulator	131.052	154.464	158.813	53.1915	83.4752	-1.00237	7.11482	0.0070632	0.0155676	2
OG1RF_RS05185	OG1RF_10997		thiamine biosynthesis protein ApbE	305.788	342.245	373.873	39.8936	127.995	-1.76797	8.15044	1.99074e-09	1.17108e-08	2
OG1RF_RS05190	OG1RF_10998		oxidoreductase	163.815	112.062	165.431	13.2979	55.6501	-1.78244	7.01027	6.63053e-05	0.000207512	2
OG1RF_RS05195	OG1RF_10999		FMN reductase	764.469	642.087	784.141	412.234	356.161	-0.957748	9.30241	5.52495e-07	2.35869e-06	2
OG1RF_RS05200	OG1RF_11000		hypothetical protein	792.676	915.963	760.859	589.352	502.599	-0.591519	9.51456	3.66624e-05	6.70139e-05	3
OG1RF_RS05205	OG1RF_11001		hypothetical protein	0	0	0	118.861	76.1514	7.70202	5.23266	8.58654e-15	2.68638e-14	3
OG1RF_RS05215	OG1RF_11002		phosphoesterase	816.347	832.544	860.6	316.073	351.129	-1.33387	9.39561	8.70217e-22	9.69228e-21	1
OG1RF_RS05220	OG1RF_11003		ABC transporter permease	248.454	159.491	223.809	471.819	413.426	1.07268	8.19044	1.6822e-07	5.74331e-07	1
OG1RF_RS05225	OG1RF_11004		ABC transporter permease	325.894	449.765	396.995	577.177	515.366	0.486129	8.81318	0.00386586	0.0079149	1
OG1RF_RS05230	OG1RF_11005		hypothetical protein	571.531	496.709	588.933	412.234	311.641	-0.672713	8.96802	0.00163987	0.00405678	2
OG1RF_RS05235	OG1RF_11006		hypothetical protein	345.254	421.057	341.043	192.392	181.228	-0.973781	8.31176	2.98802e-06	8.97839e-06	1
OG1RF_RS05240	OG1RF_11007		acetylxylan esterase	174.24	232.857	175.85	123.681	164.238	-0.443276	7.53115	0.113811	0.18295	1
OG1RF_RS05245	OG1RF_11008		endonuclease	0	0	0	49.5254	20.307	6.2351	4.18686	5.79442e-06	1.11871e-05	3
OG1RF_RS05250	OG1RF_11009	bglX	beta-glucosidase	823.64	815.981	862.759	465.539	289.375	-1.13981	9.40637	3.95534e-12	1.08566e-11	3
OG1RF_RS05255	OG1RF_11010		hypothetical protein	1074.45	1161.08	1137.89	911.268	944.278	-0.276825	10.0492	0.009648	0.0149431	3
OG1RF_RS05260	OG1RF_11011		LacI family transcriptional regulator	260.097	261.243	261.545	4.95254	35.5373	-3.67039	7.56691	4.25383e-23	1.94173e-22	3
OG1RF_RS05265	OG1RF_11012		DUF5067 domain-containing protein	35.4934	47.8474	37.3015	18.3231	11.3267	-1.3754	5.32334	0.026737	0.047825	1
OG1RF_RS05270	OG1RF_11013		GntR family transcriptional regulator	796.987	730.47	796.654	426.012	328.475	-1.02266	9.3424	6.286e-13	3.51623e-12	1
OG1RF_RS05275	OG1RF_11014	yckE	aryl-phospho-beta-D-glucosidase	645.334	408.297	596.825	384.785	402.099	-0.486788	8.98356	0.0158498	0.0295232	1
OG1RF_RS05280	OG1RF_11015		oxidoreductase	93.5734	89.3151	111.905	32.0654	50.9703	-1.27377	6.47413	0.00139052	0.0030118	1
OG1RF_RS05285	OG1RF_11016		membrane protein	291.226	302.871	251.454	292.553	322.771	0.147998	8.22341	0.562867	0.781898	2
OG1RF_RS05290	OG1RF_11017		hypothetical protein	258.134	255.186	290.419	96.1962	135.921	-1.23057	7.83338	1.19571e-06	3.71767e-06	1
OG1RF_RS05300	OG1RF_11019	pavA	hypothetical protein	432.374	567.789	458.276	393.946	419.089	-0.258802	8.86536	0.135911	0.215428	1
OG1RF_RS05315	OG1RF_11022		peptide ABC transporter substrate-binding protein	974.454	992.035	975.169	128.262	130.257	-2.91983	9.44829	4.57668e-68	7.64611e-66	1
OG1RF_RS05320	OG1RF_11023		branched-chain amino acid ABC transporter permease	383.974	360.45	471.598	45.8077	28.3168	-3.40872	8.21892	4.3473e-28	7.56552e-27	1
OG1RF_RS05335	OG1RF_11026		membrane protein	254.907	232.857	197.165	206.135	277.505	0.0745841	7.89369	0.762164	0.991684	1
OG1RF_RS05340	OG1RF_11027		hypothetical protein	389.515	366.474	436.737	79.7872	111.3	-1.96343	8.34097	4.33701e-12	3.40707e-11	2
OG1RF_RS05345	OG1RF_11028		haloacid dehalogenase	529.174	622.016	599.489	174.069	198.218	-1.65622	8.84748	2.83638e-19	2.65223e-18	1
OG1RF_RS05350	OG1RF_11029		DNA-binding response regulator	345.831	481.565	393.725	132.979	217.036	-1.11439	8.47578	1.576e-05	5.41023e-05	2
OG1RF_RS05355	OG1RF_11030	yclK	two-component sensor histidine kinase	267.814	223.288	287.755	91.6154	147.247	-1.15005	7.80345	1.60152e-05	4.49933e-05	1
OG1RF_RS05360	OG1RF_11031		hypothetical protein	67.7601	51.0372	61.2811	32.0654	22.6535	-1.0981	5.85395	0.0237886	0.0428572	1
OG1RF_RS05365	OG1RF_11032		hypothetical protein	474.32	347.691	506.235	664.212	651.287	0.565839	9.02932	0.000550119	0.0012567	1
OG1RF_RS05370	OG1RF_11033		sulfatase	35.4934	31.8982	2.6644	13.7423	5.66337	-1.16375	4.69087	0.344875	0.496984	1
OG1RF_RS05375	OG1RF_11034		SAM-dependent methyltransferase	254.907	306.223	242.46	265.685	192.554	-0.204215	8.03967	0.354062	0.508762	1
OG1RF_RS05380	OG1RF_11035	rnhC	ribonuclease HIII	109.707	162.681	181.179	77.8731	84.9505	-0.903561	7.11189	0.00753896	0.014841	1
OG1RF_RS05385	OG1RF_11036		ATPase P	522.72	641.155	524.886	361.881	481.386	-0.42796	9.02586	0.0135522	0.0255353	1
OG1RF_RS05390	OG1RF_11037		cell wall surface anchor protein	479.94	387.026	397.413	624.02	527.983	0.448726	8.91697	0.00370872	0.00591601	3
OG1RF_RS05425	OG1RF_11045		hypothetical protein	38.72	12.7593	10.6576	9.16154	67.9604	0.85826	4.98663	0.299715	0.439488	1
OG1RF_RS05430	OG1RF_11046		toxin	38.72	12.7593	47.9591	4.58077	0	-3.51832	5.00436	0.00128802	0.0028092	1
OG1RF_RS05450	OG1RF_11050		DNA replication protein DnaI	170.301	193.513	166.438	64.383	45.6909	-1.67255	7.18089	2.15941e-07	4.57051e-07	3
OG1RF_RS05465	OG1RF_11052		transcriptional regulator	245.227	153.112	231.802	45.8077	73.6237	-1.83851	7.42292	1.77223e-07	6.00975e-07	1
OG1RF_RS05470	OG1RF_11054		structural protein	48.4	25.5186	42.6303	22.9038	16.9901	-0.931685	5.3495	0.152228	0.238278	1
OG1RF_RS05490	OG1RF_11058		hypothetical protein	884.107	953.757	884.579	485.562	572	-0.787554	9.61403	4.05581e-10	1.79891e-09	1
OG1RF_RS05495	OG1RF_11059		tail protein	500.134	641.155	519.557	320.654	300.158	-0.827957	8.90805	2.04361e-06	6.23026e-06	1
OG1RF_RS05500	OG1RF_11060		structural protein	359.181	377.351	380.429	262.485	213.224	-0.643107	8.3842	0.000639488	0.00107266	3
OG1RF_RS05505	OG1RF_11061		hypothetical protein	280.305	245.326	267.997	239.362	77.9102	-0.973065	7.89309	0.0150927	0.0311039	2
OG1RF_RS05515	OG1RF_11063	amiD2	N-acetylmuramoyl-L-alanine amidase	319.44	293.464	351.7	297.75	226.535	-0.2838	8.28318	0.156573	0.244012	1
OG1RF_RS05530	OG1RF_11066		acetyltransferase	212.96	210.528	199.83	68.7115	50.9703	-1.76528	7.40779	2.54351e-09	1.04151e-08	1
OG1RF_RS05535	OG1RF_11067		PadR family transcriptional regulator	163.815	160.522	185.282	106.383	111.3	-0.62735	7.35062	0.0706125	0.125589	2
OG1RF_RS05540	OG1RF_11068		hypothetical protein	132.293	133.973	106.576	91.6154	101.941	-0.357174	6.93585	0.267286	0.397518	1
OG1RF_RS05550	OG1RF_11070		cell division protein FtsW	731.706	696.604	724.586	199.468	189.21	-1.89509	9.15458	1.09478e-19	1.84129e-18	2
OG1RF_RS05555	OG1RF_11071		cell division protein FtsW	500.134	523.131	527.55	306.912	470.059	-0.433638	8.90768	0.0152973	0.028587	1
OG1RF_RS05560	OG1RF_11072		transcriptional regulator	480.774	535.89	508.9	242.781	379.445	-0.731552	8.8125	9.6223e-05	0.00024186	1
OG1RF_RS05565	OG1RF_11073		LysR family transcriptional regulator	691.662	687.518	714.66	398.936	434.071	-0.722523	9.28321	1.834e-05	6.25308e-05	2
OG1RF_RS05570	OG1RF_11074	mgtA	magnesium-translocating P-type ATPase	984.652	944.989	1049.58	455.634	406.141	-1.20202	9.63923	1.15748e-19	4.51814e-19	3
OG1RF_RS05575	OG1RF_11075	hemN	coproporphyrinogen III oxidase	141.973	207.339	149.206	375.623	260.515	0.95215	7.79108	0.000128572	0.000319326	1
OG1RF_RS05580	OG1RF_11076	hrcA	HrcA family transcriptional regulator	7.28065	24.2297	26.4689	26.5957	116.865	2.01728	5.47296	0.00264038	0.00623637	2
OG1RF_RS05585	OG1RF_11077	grpE	nucleotide exchange factor GrpE	0	0	0	0	0	0	2.84308	1	1	1
OG1RF_RS05590	OG1RF_11078	dnaK	molecular chaperone DnaK	9.68001	15.9491	18.6508	59.55	22.6535	1.4778	4.91819	0.0167455	0.030947	1
OG1RF_RS05600	OG1RF_11080	dnaJ	molecular chaperone DnaJ	9.68001	3.18982	13.322	73.2923	50.9703	2.74974	4.99131	1.02078e-06	3.20161e-06	1
OG1RF_RS05605	OG1RF_11082		serine/threonine protein phosphatase	445.88	493.459	370.239	272.39	258.915	-0.717368	8.59186	0.000163854	0.000283969	3
OG1RF_RS05610	OG1RF_11083	yhgF	hypothetical protein	71.217	87.0809	50.9504	222.864	284.299	1.84883	7.09245	6.13519e-11	1.57529e-10	3
OG1RF_RS05625	OG1RF_11085	aspC	aminotransferase AlaT	322.024	377.351	377.033	4.95254	10.1535	-5.48845	7.95997	5.68815e-38	5.20237e-37	3
OG1RF_RS05635	OG1RF_11087		transcriptional regulator	83.7275	99.9475	89.3325	319.149	139.125	1.19471	6.97597	0.000988424	0.00254311	2
OG1RF_RS05640	OG1RF_11088	nagA	N-acetylglucosamine-6-phosphate deacetylase	496.907	529.511	572.845	338.977	481.386	-0.398449	8.96284	0.0225052	0.0407794	1
OG1RF_RS05650	OG1RF_11090		hypothetical protein	1613.22	1612.61	1684.76	272.39	411.218	-2.26065	10.1867	2.60567e-58	4.63106e-57	3
OG1RF_RS05655	OG1RF_11091		macrolide ABC transporter ATP-binding protein	64.5334	44.6575	45.2947	224.458	181.228	1.98831	6.70143	5.98207e-11	2.86089e-10	1
OG1RF_RS05660	OG1RF_11092		peptide ABC transporter permease	476.883	460.364	509.526	598.404	678.932	0.433595	9.07686	0.0114644	0.0243061	2
OG1RF_RS05670	OG1RF_11094		flotillin	83.8934	86.1252	157.199	114.519	45.3069	-0.425246	6.78509	0.331048	0.478885	1
OG1RF_RS05690	OG1RF_11096		hypothetical protein	148.427	200.959	127.891	398.527	254.851	1.05746	7.77589	6.20559e-05	0.000160322	1
OG1RF_RS05700	OG1RF_11098		2-hydroxyglutaryl-CoA dehydratase	433.199	387.675	466.514	199.468	233.731	-0.943373	8.56611	4.74468e-05	0.000152634	2
OG1RF_RS05705	OG1RF_11099		GntR family transcriptional regulator	12.9067	28.7084	13.322	160.327	158.574	3.11222	6.05905	4.55971e-16	3.33138e-15	1
OG1RF_RS05715	OG1RF_11101	esaA	membrane protein	229.133	209.639	186.818	450.681	502.599	1.18686	8.26119	2.88586e-11	7.55692e-11	3
OG1RF_RS05725	OG1RF_11103		hypothetical protein	207.458	238.666	207.198	64.383	111.689	-1.30629	7.5146	3.92796e-06	7.66624e-06	3
OG1RF_RS05730	OG1RF_11104	essB	type VII secretion protein EssB	1175.83	1141.82	1174.56	1023.94	857.012	-0.346328	10.0961	0.0153035	0.0314091	2
OG1RF_RS05735	OG1RF_11105	essC	type VII secretion protein EssC	1074.45	1193.33	961.263	505.159	568.597	-1.0045	9.79452	1.49294e-12	4.19428e-12	3
OG1RF_RS05740	OG1RF_11106		hypothetical protein	163.815	184.752	198.517	93.0851	89.0402	-1.01266	7.3919	0.00469352	0.0106251	2
OG1RF_RS05745	OG1RF_11107		hypothetical protein	0	0	0	59.4305	81.2282	7.22931	4.8592	2.06223e-11	5.43994e-11	3
OG1RF_RS05750	OG1RF_11108		hypothetical protein	229.094	261.566	293.084	270.265	237.861	-0.0398754	8.06346	0.885709	1	1
OG1RF_RS05755	OG1RF_11109		hypothetical protein	656.435	638.594	696.322	455.634	395.987	-0.63802	9.19735	6.42769e-06	1.23526e-05	3
OG1RF_RS05760	OG1RF_11110		hypothetical protein	403.334	408.297	412.981	247.362	220.871	-0.79427	8.49148	9.54645e-06	2.73723e-05	1
OG1RF_RS05765	OG1RF_11111		hypothetical protein	100.027	140.352	111.905	54.9692	169.901	-0.100175	6.92297	0.88686	1	1
OG1RF_RS05770	OG1RF_11112		hypothetical protein	161.333	185.01	189.172	132.842	215.208	-0.065138	7.52015	0.898148	1	1
OG1RF_RS05775	OG1RF_11113		hypothetical protein	702.583	684.489	704.734	425.532	751.277	-0.150904	9.41873	0.304608	0.461238	2
OG1RF_RS05780	OG1RF_11114		hypothetical protein	480.523	511.853	532.686	385.638	311.641	-0.597053	8.87069	0.00513228	0.0115223	2
OG1RF_RS05790	OG1RF_11116		hypothetical protein	80.6667	121.213	111.905	320.654	283.168	1.52576	7.43283	1.0702e-10	4.97572e-10	1
OG1RF_RS05800	OG1RF_11118		DUF5082 domain-containing protein	61.3067	47.8474	74.6031	50.3885	28.3168	-0.609907	5.9741	0.182606	0.280398	1
OG1RF_RS05805	OG1RF_11119		hypothetical protein	114.566	116.108	118.884	39.6203	71.0747	-1.07142	6.70799	0.0033649	0.00537912	3
OG1RF_RS05810	OG1RF_11120		hypothetical protein	225.867	236.047	250.453	137.423	96.2772	-1.00081	7.70286	6.41417e-05	0.000165169	1
OG1RF_RS05815	OG1RF_11121	ppx3	hypothetical protein	733.844	870.809	740.479	326.868	548.29	-0.838721	9.37994	6.98372e-06	1.34006e-05	3
OG1RF_RS05820	OG1RF_11122		hypothetical protein	477.547	414.677	428.968	471.819	368.119	-0.05422	8.78722	0.731142	0.957284	1
OG1RF_RS05825	OG1RF_11123		hypothetical protein	315.832	445.08	407.603	237.722	192.917	-0.850285	8.39833	9.02698e-05	0.00016017	3
OG1RF_RS05830	OG1RF_11124		membrane protein	142.434	141.91	118.884	173.339	233.531	0.591725	7.36149	0.0229934	0.0345741	3
OG1RF_RS05835	OG1RF_11125		hypothetical protein	238.774	287.084	258.446	311.492	266.178	0.152544	8.11774	0.454504	0.633752	1
OG1RF_RS05840	OG1RF_11126		DUF5085 domain-containing protein	74.3133	67.7296	61.1404	54.478	15.2303	-0.943514	6.02681	0.0556024	0.0808704	3
OG1RF_RS05845	OG1RF_11127		hypothetical protein	163.815	133.263	125.727	79.7872	111.3	-0.472264	7.12044	0.181227	0.292061	2
OG1RF_RS05860	OG1RF_11130		peptidase M4	156.534	90.8614	72.7894	332.447	183.645	1.20463	7.18451	0.00170263	0.00419134	2
OG1RF_RS05865	OG1RF_11131		sulfate ABC transporter ATP-binding protein	156.534	224.125	271.306	598.404	623.281	1.48766	8.39417	1.08011e-10	7.49794e-10	2
OG1RF_RS05870	OG1RF_11132		MarR family transcriptional regulator	21.842	39.3733	9.92583	0	0	-5.51026	4.77293	0.020129	0.0402259	2
OG1RF_RS05875	OG1RF_11133		sugar ABC transporter permease	262.104	233.211	258.072	146.277	155.82	-0.711829	7.86665	0.0105281	0.0226079	2
OG1RF_RS05880	OG1RF_11134		sugar ABC transporter permease	235.547	245.616	287.755	224.458	249.188	-0.126731	8.01108	0.592086	0.799444	1
OG1RF_RS05885	OG1RF_11135		sugar ABC transporter substrate-binding protein	89.7953	61.2792	105.297	445.729	380.757	2.27178	7.64873	4.28071e-22	1.85276e-21	3
OG1RF_RS05895	OG1RF_11136	nplT	alpha-glycosidase	538.772	445.08	546.867	411.061	370.604	-0.383145	8.89525	0.0169845	0.0257179	3
OG1RF_RS05900	OG1RF_11137	dexB	glucan 1,6-alpha-glucosidase	607.935	754.15	757.672	425.532	511.981	-0.55524	9.33861	0.00172995	0.00425443	2
OG1RF_RS05905	OG1RF_11138	malL	oligo-1,6-glucosidase	939.204	848.04	883.399	651.596	595.456	-0.53271	9.66692	0.000591819	0.00157108	2
OG1RF_RS05910	OG1RF_11139		membrane protein	90.3467	92.5049	87.9251	32.0654	45.3069	-1.2351	6.35664	0.00287556	0.00600012	1
OG1RF_RS05915	OG1RF_11140	mgtA	magnesium-translocating P-type ATPase	96.8001	127.593	146.542	416.85	526.693	1.90801	7.89814	2.74955e-18	2.40922e-17	1
OG1RF_RS05945	OG1RF_11146	gldA	glycerol dehydrogenase	247.711	254.792	247.958	104.003	96.4585	-1.31485	7.7027	1.59754e-07	3.413e-07	3
OG1RF_RS05955	OG1RF_11148	dhaK	dihydroxyacetone kinase subunit DhaK	96.8001	95.6947	127.891	36.6462	96.2772	-0.739753	6.67126	0.068836	0.114849	1
OG1RF_RS05985	OG1RF_11153		AI-2E family transporter	382.234	514.881	595.55	292.553	267.121	-0.851506	8.79418	0.000852559	0.00222322	2
OG1RF_RS05990	OG1RF_11154		membrane protein	360.392	345.273	436.737	305.851	200.34	-0.685576	8.44874	0.0113877	0.024182	2
OG1RF_RS06000	OG1RF_11156		hypothetical protein	122.613	172.25	167.857	192.392	158.574	0.190563	7.39958	0.476955	0.660923	1
OG1RF_RS06005	OG1RF_11157		transcriptional regulator	300.35	303.171	275.132	168.386	76.1514	-1.25287	7.93052	1.35854e-06	2.71491e-06	3
OG1RF_RS06010	OG1RF_11158		multidrug MFS transporter	287.174	274.325	271.768	435.173	436.079	0.649868	8.38876	8.86189e-05	0.00022387	1
OG1RF_RS06020	OG1RF_11160		hypothetical protein	517.097	412.828	499.314	128.766	71.0747	-2.24383	8.47404	6.06467e-21	2.49149e-20	3
OG1RF_RS06025	OG1RF_11161		oligoribonuclease	49.5422	64.5044	88.314	4.95254	0	-4.50454	5.76759	8.0694e-08	1.75385e-07	3
OG1RF_RS06040	OG1RF_11164		hypothetical protein	278.675	174.162	173.231	74.2881	71.0747	-1.51944	7.43185	9.18127e-06	1.74702e-05	3
OG1RF_RS06050	OG1RF_11166		CadC family transcriptional regulator	238.422	287.045	244.562	39.6203	60.9211	-2.34466	7.61784	1.79201e-14	5.51017e-14	3
OG1RF_RS06060	OG1RF_11168		SAM-dependent methyltransferase	264.587	347.691	215.816	50.3885	113.267	-1.78532	7.78418	1.31962e-07	4.56134e-07	1
OG1RF_RS06065	OG1RF_11169		Nif3-like dinuclear metal center hexameric protein	531.488	530.025	443.354	172.872	166.95	-1.56767	8.69906	2.31901e-10	1.52531e-09	2
OG1RF_RS06070	OG1RF_11170	pepT	peptidase T	61.9278	116.108	74.7272	321.915	253.838	1.76951	7.30208	2.79548e-10	6.96368e-10	3
OG1RF_RS06080	OG1RF_11172		membrane protein	746.267	611.8	542.612	292.553	389.551	-0.82933	9.12416	5.07579e-05	0.000162451	2
OG1RF_RS06085	OG1RF_11173		molybdenum cofactor guanylyltransferase	281.771	348.324	373.636	99.0508	86.3049	-1.84252	8.02654	4.40315e-13	1.27564e-12	3
OG1RF_RS06090	OG1RF_11174		formate/nitrite transporter	135.52	210.528	135.884	96.1962	96.2772	-0.730605	7.2051	0.0263312	0.0471328	1
OG1RF_RS06095	OG1RF_11175		hypothetical protein	58.0801	66.9863	95.9183	36.6462	22.6535	-1.28618	6.10901	0.00824166	0.016123	1
OG1RF_RS06100	OG1RF_11176		NAD-dependent formate dehydrogenase subunit gamma	120.131	154.464	92.6411	53.1915	38.9551	-1.48735	6.81169	0.00319827	0.00746959	2
OG1RF_RS06105	OG1RF_11177	nuoF	NADH-quinone oxidoreductase subunit F	698.943	708.719	618.71	478.723	450.766	-0.55389	9.27526	0.00165961	0.00410156	2
OG1RF_RS06110	OG1RF_11178	fdhF	NAD-dependent formate dehydrogenase subunit alpha	551.76	609.256	575.51	325.235	294.495	-0.894096	8.95885	1.14332e-08	4.42838e-08	1
OG1RF_RS06115	OG1RF_11179		molybdopterin molybdenumtransferase MoeA	298.507	287.728	360.638	292.553	111.3	-0.836672	8.15808	0.0205431	0.040988	2
OG1RF_RS06120	OG1RF_11181	moaC	cyclic pyranopterin monophosphate synthase accessory protein	145.613	172.637	205.134	93.0851	77.9102	-1.07484	7.32521	0.00569379	0.0127285	2
OG1RF_RS06125	OG1RF_11182	moaA	cyclic pyranopterin phosphate synthase MoaA	520.193	480.558	631.784	153.529	101.535	-2.08411	8.67105	8.39097e-21	3.42472e-20	3
OG1RF_RS06130	OG1RF_11183		molybdenum cofactor biosynthesis protein MoaC	41.9467	54.227	34.6371	41.2269	0	-0.955094	5.47111	0.162137	0.251588	1
OG1RF_RS06135	OG1RF_11184	moaB	molybdenum cofactor biosynthesis protein	96.8001	108.454	101.247	215.296	118.931	0.733233	7.02442	0.018441	0.033831	1
OG1RF_RS06140	OG1RF_11185		molybdenum cofactor biosynthesis protein MoaB	589.733	487.623	519.452	239.362	233.731	-1.1702	8.82818	1.50303e-07	6.97518e-07	2
OG1RF_RS06145	OG1RF_11186	modA	molybdate ABC transporter substrate-binding protein	596.934	669.863	639.455	371.042	328.475	-0.85349	9.09851	1.52384e-08	5.84799e-08	1
OG1RF_RS06150	OG1RF_11187	modB	molybdenum ABC transporter permease subunit	179.591	151.585	98.504	14.8576	45.6909	-2.2369	6.84991	1.28108e-06	2.5683e-06	3
OG1RF_RS06155	OG1RF_11188		molybdenum ABC transporter ATP-binding protein	715.266	699.873	614.801	267.437	395.987	-1.03134	9.13657	1.15109e-09	2.77103e-09	3
OG1RF_RS06160	OG1RF_11189	cadA	zinc ABC transporter ATPase	271.04	226.478	245.124	458.077	413.426	0.821004	8.2992	3.10778e-06	9.31589e-06	1
OG1RF_RS06170	OG1RF_11190	zapA	hypothetical protein	148.627	145.135	139.264	29.7152	35.5373	-2.13187	6.86175	2.23565e-08	5.00673e-08	3
OG1RF_RS06180	OG1RF_11192	mutS	endonuclease MutS2	83.7275	81.7753	79.4066	119.681	50.0851	-0.155587	6.45701	0.994959	1	2
OG1RF_RS06190	OG1RF_11194	uvrC	excinuclease ABC subunit C	368.47	357.999	349.859	128.766	71.0747	-1.83546	8.12727	1.23376e-14	3.83122e-14	3
OG1RF_RS06195	OG1RF_11195		hypothetical protein	40.2531	83.8557	81.5206	24.7627	50.7676	-0.850162	6.04599	0.0935472	0.133502	3
OG1RF_RS06200	OG1RF_11196		ABC transporter ATP-binding protein	127.411	112.062	152.196	66.4894	44.5201	-1.33247	6.90095	0.0039752	0.00912257	2
OG1RF_RS06205	OG1RF_11197		sodium ABC transporter permease	327.629	311.957	393.725	66.4894	100.17	-1.93566	8.14875	2.91447e-10	1.902e-09	2
OG1RF_RS06210	OG1RF_11198		LacI family transcriptional regulator	713.504	696.604	704.734	611.702	411.811	-0.551394	9.3387	0.00495216	0.0111904	2
OG1RF_RS06215	OG1RF_11199	licH	6-phospho-beta-glucosidase	661.467	679.433	711.394	293.169	385.109	-1.03029	9.16899	1.7742e-11	8.85686e-11	1
OG1RF_RS06220	OG1RF_11200		hypothetical protein	58.8314	19.3513	37.3636	44.5729	50.7676	0.296829	5.61648	0.577235	0.747958	3
OG1RF_RS06225	OG1RF_11201	abc-f	ABC-F type ribosomal protection protein	72.8065	93.8901	46.3205	26.5957	16.695	-1.82041	6.08658	0.0113962	0.024182	2
OG1RF_RS06230	OG1RF_11202		hypothetical protein	160.174	199.895	175.356	66.4894	105.735	-0.939004	7.37525	0.00673679	0.0149138	2
OG1RF_RS06235	OG1RF_11203	gdhA	glutamate dehydrogenase	507.808	535.387	580.834	326.868	375.68	-0.622346	8.91349	7.09339e-05	0.000127244	3
OG1RF_RS06250	OG1RF_11206	nrdI	ribonucleotide reductase assembly protein NrdI	179.591	216.09	159.644	24.7627	157.38	-1.02532	7.34065	0.0289725	0.0431403	3
OG1RF_RS06260	OG1RF_11208	atpI	V-type ATP synthase subunit I	189.297	139.321	195.208	66.4894	228.166	-0.0603274	7.51275	0.715881	0.959357	2
OG1RF_RS06265	OG1RF_11209	atpK	V-type ATP synthase subunit K	161.012	138.684	115.487	94.0983	76.1514	-0.701125	7.01388	0.0303549	0.0451718	3
OG1RF_RS06270	OG1RF_11210	atpE	V-type ATPase subunit E	80.6667	73.366	101.247	27.4846	67.9604	-0.891584	6.34498	0.0488971	0.0836425	1
OG1RF_RS06275	OG1RF_11211	atpC	V-type ATPase subunit C	161.012	190.288	176.628	29.7152	20.307	-2.78743	7.0758	1.63927e-12	4.58996e-12	3
OG1RF_RS06290	OG1RF_11214	atpB	ATP synthase subunit beta	274.267	274.325	282.426	169.488	198.218	-0.601371	7.99328	0.00517723	0.0103545	1
OG1RF_RS06295	OG1RF_11215	atpD	V-type ATP synthase subunit D	95.9881	70.9548	84.9173	9.90508	35.5373	-1.87453	6.17731	0.000138447	0.000241944	3
OG1RF_RS06305	OG1RF_11217	sigW	hypothetical protein	61.3067	82.9354	39.9659	45.8077	50.9703	-0.328498	5.99692	0.501598	0.68877	1
OG1RF_RS06310	OG1RF_11218		hypothetical protein	501.615	474.107	387.223	128.766	111.689	-1.91547	8.44556	2.83827e-17	1.00747e-16	3
OG1RF_RS06320	OG1RF_11220	fbp	fructose 1,6-bisphosphatase	41.9467	51.0372	37.3015	219.877	124.594	2.00594	6.48938	2.44922e-08	9.21585e-08	1
OG1RF_RS06325	OG1RF_11221	lysA	diaminopimelate decarboxylase	267.814	261.566	301.077	247.362	135.921	-0.503887	8.01918	0.0310309	0.0549565	1
OG1RF_RS06340	OG1RF_11224		hypothetical protein	418.638	293.785	311.009	106.383	155.82	-1.28269	8.19664	1.14545e-05	4.01467e-05	2
OG1RF_RS06345	OG1RF_11225		acetyltransferase	203.28	143.542	189.172	137.423	33.9802	-1.00463	7.31559	0.00592697	0.0117787	1
OG1RF_RS06355	OG1RF_11227	clcB	dipeptide epimerase	182.016	160.522	188.591	13.2979	61.2151	-1.91726	7.25115	1.29325e-06	5.25266e-06	2
OG1RF_RS06360	OG1RF_11228		transglutaminase	12.9067	12.7593	5.32879	132.842	164.238	3.81876	5.83686	7.45249e-18	6.28819e-17	1
OG1RF_RS06365	OG1RF_11229		peptide ABC transporter substrate-binding protein	561.44	459.335	554.194	682.535	713.584	0.40586	9.20518	0.00287385	0.00600012	1
OG1RF_RS06370	OG1RF_11230	sacT	transcription antiterminator BglG	546.049	539.111	588.933	186.17	350.596	-0.921148	8.93309	7.24965e-06	2.63681e-05	2
OG1RF_RS06375	OG1RF_11231	ptsG	PTS N-acetylglucosamine transporter subunit IIABC	932.507	1023.93	951.189	572.596	560.673	-0.771729	9.70986	9.42539e-11	4.42322e-10	1
OG1RF_RS06380	OG1RF_11232		transcription antiterminator	251.183	236.24	314.318	212.766	161.385	-0.578826	7.97804	0.0598682	0.107935	2
OG1RF_RS06385	OG1RF_11233		PTS mannose transporter subunit IIA	193.6	216.908	229.138	119.1	67.9604	-1.15469	7.53085	2.99981e-05	8.10078e-05	1
OG1RF_RS06390	OG1RF_11234	frwB	PTS fructose transporter subunit IIB	274.267	290.274	282.426	201.554	192.554	-0.514977	8.03827	0.0147673	0.0276584	1
OG1RF_RS06395	OG1RF_11235		PTS fructose transporter subunit IIA	262.104	348.302	324.244	199.468	116.865	-1.11345	8.11063	0.000422882	0.0011494	2
OG1RF_RS06400	OG1RF_11236		PTS Fru family, IIC component	491.444	514.881	519.452	239.362	333.901	-0.748852	8.83674	0.000198851	0.000566919	2
OG1RF_RS06405	OG1RF_11237	rpe	allulose-6-phosphate 3-epimerase	65.0242	90.3062	78.1239	356.583	340.143	2.1587	7.43822	1.25717e-19	4.88443e-19	3
OG1RF_RS06410	OG1RF_11238		hypothetical protein	0	0	6.79338	0	0	-2.48552	3.1772	0.733641	0.92855	3
OG1RF_RS06415	OG1RF_11239		hypothetical protein	141.973	98.8845	143.877	201.554	192.554	0.613591	7.29385	0.0167924	0.0310108	1
OG1RF_RS06435	OG1RF_11243		hypothetical protein	651.787	704.951	570.181	224.458	254.851	-1.42375	9.00694	7.88895e-16	5.68095e-15	1
OG1RF_RS06445	OG1RF_11245	fur	transcriptional repressor	58.8314	74.1801	74.7272	24.7627	45.6909	-0.966845	6.04426	0.0367516	0.05424	3
OG1RF_RS06460	OG1RF_11248		hypothetical protein	54.8534	54.227	34.6371	4.58077	16.9901	-2.17039	5.44591	0.00180423	0.00383494	1
OG1RF_RS06465	OG1RF_11249		PTS lactose transporter subunit IIC	219.414	191.389	263.775	137.423	135.921	-0.724086	7.68673	0.00615575	0.0122044	1
OG1RF_RS06470	OG1RF_11250		TetR family transcriptional regulator	58.2452	72.6891	72.7894	172.872	55.6501	0.535594	6.3673	0.208991	0.332106	2
OG1RF_RS06475	OG1RF_11251		hypothetical protein	61.3067	60.6067	47.9591	50.3885	16.9901	-0.669726	5.839	0.147239	0.231772	1
OG1RF_RS06480	OG1RF_11252		hypothetical protein	156.534	133.263	188.591	146.277	50.0851	-0.940706	7.21025	0.0556133	0.101358	2
OG1RF_RS06490	OG1RF_11254		hypothetical protein	196.578	236.24	234.911	106.383	194.775	-0.433689	7.76018	0.103123	0.177126	2
OG1RF_RS06495	OG1RF_11255		alpha/beta hydrolase	500.134	577.358	636.791	407.689	339.802	-0.607269	9.00949	0.000271624	0.000647043	1
OG1RF_RS06505	OG1RF_11257	scpA	segregation and condensation protein A	58.2452	72.6891	66.1722	186.17	83.4752	0.866476	6.43431	0.0407973	0.0764992	2
OG1RF_RS06510	OG1RF_11258	scpB	SMC-Scp complex subunit ScpB	91.0082	54.5168	49.6292	26.5957	55.6501	-0.482208	6.10055	0.38156	0.556248	2
OG1RF_RS06515	OG1RF_11259	rluB	ribosomal large subunit pseudouridine synthase B	91.0082	112.062	178.665	159.574	38.9551	-0.585415	6.9535	0.393001	0.570602	2
OG1RF_RS06520	OG1RF_11260		membrane protein	0	0	0	0	0	0	2.84308	1	1	1
OG1RF_RS06525	OG1RF_11261		hypothetical protein	122.613	130.783	159.864	87.0346	118.931	-0.446205	7.07465	0.154807	0.241451	1
OG1RF_RS06535	OG1RF_11263		hypothetical protein	823.64	848.233	737.082	158.481	375.68	-1.5907	9.27704	2.96524e-12	8.20187e-12	3
OG1RF_RS06540	OG1RF_11264	recQ	recombinase RecQ	242	255.186	306.406	311.492	453.069	0.490982	8.27912	0.0164387	0.0304699	1
OG1RF_RS06555	OG1RF_11267	rpsA	30S ribosomal protein S1	338.55	345.273	367.256	53.1915	77.9102	-2.30788	8.14579	1.17224e-13	1.06051e-12	2
OG1RF_RS06570	OG1RF_11270		hypothetical protein	480.774	484.853	495.578	480.981	402.099	-0.132036	8.90794	0.376218	0.535988	1
OG1RF_RS06575	OG1RF_11271		hypothetical protein	287.964	232.216	356.653	138.671	96.4585	-1.30578	7.91478	2.61851e-06	5.14667e-06	3
OG1RF_RS06580	OG1RF_11272		hypothetical protein	87.3679	109.034	86.0239	0	38.9551	-1.79822	6.4436	0.000248981	0.000701852	2
OG1RF_RS06585	OG1RF_11273		membrane protein	387.2	440.196	349.036	196.973	356.792	-0.523258	8.4891	0.0253535	0.0454477	1
OG1RF_RS06610	OG1RF_11278		hypothetical protein	103.253	82.9354	71.9387	45.8077	56.6337	-0.746529	6.36152	0.0669754	0.112059	1
OG1RF_RS06615	OG1RF_11280	aroE	shikimate dehydrogenase	600.654	584.542	588.933	252.66	328.336	-0.958719	9.0073	5.25997e-07	2.2494e-06	2
OG1RF_RS06620	OG1RF_11281	aroF	3-deoxy-7-phosphoheptulonate synthase	294.867	324.072	327.552	212.766	250.426	-0.407474	8.24409	0.0766977	0.135355	2
OG1RF_RS06630	OG1RF_11283	aroC	chorismate synthase	316.214	271.135	269.104	224.458	271.842	-0.209405	8.12822	0.317878	0.462603	1
OG1RF_RS06635	OG1RF_11284	tyrA	prephenate dehydrogenase	32.2667	12.7593	15.9864	100.777	101.941	2.31071	5.66831	1.14118e-07	3.99412e-07	1
OG1RF_RS06640	OG1RF_11285	aroA	3-phosphoshikimate 1-carboxyvinyltransferase	287.586	308.929	297.775	199.468	194.775	-0.603523	8.12694	0.0177934	0.035989	2
OG1RF_RS06645	OG1RF_11286	aroK	shikimate kinase	69.1662	72.6891	72.7894	39.8936	38.9551	-0.859071	6.1817	0.116328	0.197505	2
OG1RF_RS06650	OG1RF_11287	pheA	prephenate dehydratase	196.578	257.441	271.306	79.7872	111.3	-1.25852	7.74469	0.000111475	0.000330599	2
OG1RF_RS06655	OG1RF_11288	psr	Cro/Cl family transcriptional regulator	325.894	357.26	349.036	142.004	152.911	-1.22578	8.17575	1.20162e-08	4.647e-08	1
OG1RF_RS06665	OG1RF_11290		hypothetical protein	238.774	194.579	210.487	169.488	101.941	-0.629774	7.63104	0.0140727	0.0264563	1
OG1RF_RS06680	OG1RF_11293		sodium:proton antiporter	513.286	457.336	529.378	226.064	372.856	-0.631458	8.83347	0.00198984	0.00483192	2
OG1RF_RS06705	OG1RF_11298	lexA	repressor LexA	6.45334	3.18982	7.99319	0	0	-3.84511	3.51955	0.163915	0.253876	1
OG1RF_RS06715	OG1RF_11300	tkt	transketolase	176.494	254.792	247.958	84.1932	111.689	-1.20371	7.58	3.39749e-05	6.22377e-05	3
OG1RF_RS06720	OG1RF_11301		MFS permease	260.097	170.937	156.248	89.1457	157.38	-0.672176	7.49376	0.0437712	0.0641841	3
OG1RF_RS06725	OG1RF_11302	amiD3	N-acetylmuramoyl-L-alanine amidase	403.334	494.423	423.639	274.846	249.188	-0.741005	8.60703	4.74789e-05	0.00012485	1
OG1RF_RS06730	OG1RF_11303	cysK	cysteine synthase A	112.85	160.522	112.493	26.5957	94.6052	-0.844645	6.95786	0.026739	0.0520247	2
OG1RF_RS06735	OG1RF_11304		transcriptional repressor	105.277	119.333	146.058	24.7627	86.3049	-1.15095	6.76838	0.0044374	0.00702471	3
OG1RF_RS06740	OG1RF_11305	ndh	NADH oxidase	371.067	341.311	381.009	169.488	96.2772	-1.42031	8.22711	3.04026e-10	1.36051e-09	1
OG1RF_RS06745	OG1RF_11306		DNA mismatch repair protein MutT	260.097	228.991	254.752	54.478	15.2303	-2.80489	7.53813	8.57401e-17	2.99672e-16	3
OG1RF_RS06755	OG1RF_11308		protease synthase	277.494	226.478	231.802	169.488	203.881	-0.400433	7.86612	0.0814378	0.133852	1
OG1RF_RS06760	OG1RF_11309		AraC family transcriptional regulator	479.94	457.981	411	173.339	192.917	-1.29663	8.51713	2.73669e-11	7.1738e-11	3
OG1RF_RS06765	OG1RF_11310		multidrug ABC transporter ATP-binding protein	171.013	185.01	210.487	82.4539	169.901	-0.62218	7.46272	0.0408464	0.0709855	1
OG1RF_RS06770	OG1RF_11311		multidrug ABC transporter ATP-binding protein	0	0	0	44.5729	40.6141	6.51457	4.35888	1.03146e-07	2.22639e-07	3
OG1RF_RS06780	OG1RF_11312		DNA mismatch repair protein MutT	148.427	124.403	101.247	64.1308	62.297	-0.962636	6.81572	0.00595937	0.0118337	1
OG1RF_RS06785	OG1RF_11313		hypothetical protein	67.7601	76.5558	74.6031	18.3231	22.6535	-1.82704	6.01791	0.000263481	0.000628244	1
OG1RF_RS06790	OG1RF_11314	katA	catalase	58.0801	89.3151	82.5963	59.55	84.9505	-0.111643	6.36522	0.884478	1	1
OG1RF_RS06795	OG1RF_11315	phrB	deoxyribodipyrimidine photo-lyase	163.815	169.608	254.763	93.0851	122.43	-0.799974	7.51924	0.02219	0.0439591	2
OG1RF_RS06800	OG1RF_11316		transcriptional regulator	283.947	309.413	282.426	114.519	118.931	-1.31999	7.93143	1.64235e-08	6.26443e-08	1
OG1RF_RS06805	OG1RF_11317	scrA	PTS beta-glucoside transporter subunit EIIBCA	879.375	912.737	906.916	416.013	472.139	-1.01837	9.53785	5.47066e-15	1.731e-14	3
OG1RF_RS06810	OG1RF_11318	malL2	alpha-glucosidase	346.796	354.774	380.429	183.244	116.766	-1.25849	8.21474	8.39106e-09	1.91388e-08	3
OG1RF_RS06815	OG1RF_11319	scrB	sucrose-6-phosphate hydrolase	65.5259	81.7753	95.9497	39.8936	27.8251	-1.35066	6.28993	0.0224093	0.0443234	2
OG1RF_RS06820	OG1RF_11320	scrR	sucrose operon repressor	32.2667	60.6067	29.3084	128.262	67.9604	1.29761	6.02561	0.00412144	0.00837658	1
OG1RF_RS06830	OG1RF_11322	yckE2	6-phospho-beta-glucosidase	195.073	199.964	241.165	49.5254	50.7676	-2.06725	7.38049	1.29901e-10	3.2684e-10	3
OG1RF_RS06835	OG1RF_11323	bglP2	PTS beta-glucoside transporter subunit EIIBCA	238.422	203.189	213.992	123.814	71.0747	-1.15872	7.54454	2.95086e-05	5.4414e-05	3
OG1RF_RS06840	OG1RF_11324	cls	cardiolipin synthase	293.627	280.705	338.378	164.908	266.178	-0.525409	8.14515	0.0274783	0.0491159	1
OG1RF_RS06845	OG1RF_11325		membrane protein	236.621	230.182	241.529	332.447	422.941	0.729402	8.16381	0.00169962	0.00418805	2
OG1RF_RS06850	OG1RF_11326		hypothetical protein	293.627	344.501	359.693	178.65	220.871	-0.75118	8.21906	0.000471456	0.00108992	1
OG1RF_RS06860	OG1RF_11328	pflA	pyruvate formate-lyase 1-activating enzyme	382.234	302.871	350.713	159.574	127.995	-1.31341	8.21365	3.92429e-06	1.49685e-05	2
OG1RF_RS06865	OG1RF_11329	pflB	formate acetyltransferase	470.651	490.233	543.47	802.312	700.593	0.585994	9.22235	1.55002e-05	2.89877e-05	3
OG1RF_RS06890	OG1RF_11334	eutH	ethanolamine utilization protein EutH	260.097	261.243	220.785	74.2881	86.3049	-1.62112	7.64586	2.14072e-09	5.10432e-09	3
OG1RF_RS06900	OG1RF_11336		hypothetical protein	374.954	345.273	350.713	106.383	100.17	-1.79844	8.20982	4.4497e-10	2.81589e-09	2
OG1RF_RS06905	OG1RF_11337	pduL	phosphate propanoyltransferase	1569.87	1531.98	1538.7	247.627	345.22	-2.38448	10.0953	1.61692e-69	4.09294e-68	3
OG1RF_RS06910	OG1RF_11338		hypothetical protein	203.858	175.665	178.665	186.17	161.385	-0.130047	7.56987	0.77472	1	2
OG1RF_RS06915	OG1RF_11339	rnc	carboxysome shell protein	216.747	174.162	163.041	24.7627	60.9211	-2.10541	7.19727	8.40092e-09	1.91388e-08	3
OG1RF_RS06920	OG1RF_11340		acetaldehyde dehydrogenase (acetylating)	371.313	390.704	416.885	465.426	222.601	-0.327896	8.56228	0.335787	0.500126	2
OG1RF_RS06930	OG1RF_11342	eutL	microcompartment protein EutL	264.587	191.389	138.549	183.231	96.2772	-0.471068	7.5439	0.160306	0.248901	1
OG1RF_RS06935	OG1RF_11343	eutC	ethanolamine ammonia-lyase light chain	196.578	190.809	267.997	93.0851	122.43	-0.950654	7.64142	0.00347281	0.0080582	2
OG1RF_RS06940	OG1RF_11344	eutB	ethanolamine ammonia lyase large subunit	720.785	751.121	704.734	372.34	283.816	-1.21617	9.25647	2.71686e-10	1.77766e-09	2
OG1RF_RS06950	OG1RF_11346		sensor histidine kinase	323.989	463.393	426.811	199.468	194.775	-1.04741	8.47913	8.22095e-05	0.000252782	2
OG1RF_RS06955	OG1RF_11347		transcriptional regulator	212.96	226.478	191.837	91.6154	96.2772	-1.15777	7.50215	1.66808e-05	4.67585e-05	1
OG1RF_RS06960	OG1RF_11348	pduU	propanediol utilization protein PduU	138.747	140.352	127.891	64.1308	141.584	-0.436518	7.04025	0.224854	0.338023	1
OG1RF_RS06965	OG1RF_11349	pduQ	alcohol dehydrogenase	116.49	112.062	99.2583	319.149	272.686	1.39876	7.34816	3.75178e-07	1.63797e-06	2
OG1RF_RS06980	OG1RF_11352		iron ABC transporter ATP-binding protein	83.8934	70.1761	69.2743	45.8077	39.6436	-0.779732	6.17347	0.0515062	0.0878058	1
OG1RF_RS06985	OG1RF_11353	btuC	corrinoid ABC transporter permease	226.036	357.999	346.462	212.959	137.073	-0.818836	8.08659	0.00238254	0.00385701	3
OG1RF_RS06990	OG1RF_11354		iron ABC transporter substrate-binding protein	170.301	232.216	163.041	79.2407	81.2282	-1.22853	7.33104	7.20268e-05	0.000129112	3
OG1RF_RS07000	OG1RF_11356		aldose 1-epimerase	1009.95	1030.31	1140.36	751.246	928.792	-0.348849	9.95122	0.00499268	0.0100093	1
OG1RF_RS07005	OG1RF_11357	codY	transcriptional repressor CodY	229.133	196.738	200.405	44.5729	76.1514	-1.78803	7.39392	6.55804e-09	1.51609e-08	3
OG1RF_RS07010	OG1RF_11358	hslU	HslU--HslV peptidase ATPase subunit	19.36	35.0881	39.9659	41.2269	39.6436	0.339375	5.37984	0.561442	0.76135	1
OG1RF_RS07025	OG1RF_11361	trmFO	methylenetetrahydrofolate--tRNA-(uracil(54)-C(5))-methyltransferase (FADH(2)-oxidizing) TrmFO	461.414	440.196	474.262	499.304	351.129	-0.0932992	8.83571	0.562888	0.762485	1
OG1RF_RS07030	OG1RF_11362	topA	DNA topoisomerase I	116.16	121.213	103.911	91.6154	124.594	-0.0868429	6.8879	0.834096	1	1
OG1RF_RS07035	OG1RF_11363		CAAX amino protease	558.214	519.941	663.435	288.589	351.129	-0.875203	8.97352	7.4172e-07	2.36182e-06	1
OG1RF_RS07040	OG1RF_11364	dprA	DNA processing protein DprA	338.55	296.814	334.17	132.979	144.69	-1.1904	8.13975	1.0777e-05	3.80381e-05	2
OG1RF_RS07045	OG1RF_11365	rnhB	ribonuclease HII	105.277	141.91	88.314	44.5729	25.3838	-1.66167	6.57393	0.000106701	0.000188304	3
OG1RF_RS07055	OG1RF_11367	panE	2-dehydropantoate 2-reductase	156.534	187.78	148.887	212.766	150.255	0.0545706	7.45175	0.803967	1	2
OG1RF_RS07060	OG1RF_11368		LysR family transcriptional regulator	360.392	330.13	370.564	279.255	211.47	-0.594571	8.36316	0.0200417	0.0400834	2
OG1RF_RS07065	OG1RF_11369		membrane protein	154.88	181.82	165.193	77.8731	56.6337	-1.28737	7.17473	2.33955e-05	6.40756e-05	1
OG1RF_RS07070	OG1RF_11370	bkdC	dihydrolipoamide succinyltransferase	411.357	363.446	363.947	265.957	194.775	-0.794863	8.42351	0.00176514	0.00433137	2
OG1RF_RS07075	OG1RF_11371	bkdB	2-oxoisovalerate dehydrogenase subunit beta	826.736	944.989	1039.39	292.2	421.371	-1.3924	9.52225	3.8571e-16	1.2957e-15	3
OG1RF_RS07080	OG1RF_11372	bkdA	2-oxoisovalerate dehydrogenase subunit alpha	526.386	561.188	553.661	237.722	263.992	-1.12353	8.819	7.90201e-12	2.12473e-11	3
OG1RF_RS07085	OG1RF_11373	lpdA	dihydrolipoyl dehydrogenase	280.305	266.527	231.603	452.128	456.331	0.810171	8.3289	9.44929e-05	0.000284614	2
OG1RF_RS07090	OG1RF_11374	buk	butyrate kinase	38.72	12.7593	26.644	169.488	175.564	2.70582	6.25196	7.23414e-14	4.35787e-13	1
OG1RF_RS07095	OG1RF_11375	ptb	branched-chain phosphotransacylase	247.711	241.892	241.165	14.8576	50.7676	-2.88387	7.5098	1.78332e-17	6.34801e-17	3
OG1RF_RS07100	OG1RF_11376		membrane protein	783.386	780.503	811.809	529.922	614.288	-0.469213	9.49268	0.000259334	0.000443915	3
OG1RF_RS07105	OG1RF_11377		conjugal transfer protein TraX	98.2888	69.6604	95.9497	226.064	261.556	1.50536	7.09162	1.56608e-06	6.29188e-06	2
OG1RF_RS07110	OG1RF_11378		hypothetical protein	74.2134	28.7084	45.2947	9.16154	0	-3.18097	5.44294	8.16169e-05	0.000207016	1
OG1RF_RS07115	OG1RF_11379		oxidoreductase	90.3467	92.5049	93.2539	343.558	260.515	1.72134	7.36017	2.38642e-12	1.26972e-11	1
OG1RF_RS07120	OG1RF_11380		MarR family transcriptional regulator	160.174	99.9475	142.27	13.2979	33.3901	-2.27274	6.85172	1.2602e-05	4.38619e-05	2
OG1RF_RS07125	OG1RF_11381		lactoylglutathione lyase	328.217	309.621	360.049	217.912	167.533	-0.782599	8.19437	0.000148622	0.000259364	3
OG1RF_RS07130	OG1RF_11382		carboxylesterase	29.04	25.5186	26.644	128.262	39.6436	1.65459	5.70211	0.00145079	0.00312882	1
OG1RF_RS07135	OG1RF_11383	cryZ	NADPH:quinone reductase	67.7601	70.1761	71.9387	13.7423	22.6535	-1.95417	5.9532	0.000217133	0.000522705	1
OG1RF_RS07140	OG1RF_11384		permease	632.427	574.168	551.53	389.365	385.109	-0.593244	9.0406	8.97599e-05	0.000226524	1
OG1RF_RS07150	OG1RF_11387		hypothetical protein	232.981	169.608	215.06	186.17	111.3	-0.584391	7.61135	0.118006	0.199679	2
OG1RF_RS07155	OG1RF_11388		multidrug ABC transporter ATP-binding protein	201.265	261.243	213.992	49.5254	60.9211	-2.02168	7.47097	1.20117e-10	3.03747e-10	3
OG1RF_RS07170	OG1RF_11391	lepB	signal peptidase I	119.387	111.644	74.6031	54.9692	33.9802	-1.14493	6.51274	0.00464576	0.00935874	1
OG1RF_RS07175	OG1RF_11392		peptidase S41	207.458	199.964	241.165	113.908	101.535	-0.998622	7.55458	0.000128023	0.00022494	3
OG1RF_RS07190	OG1RF_11395		hypothetical protein	9.68001	9.56947	10.6576	114.519	84.9505	3.27576	5.44686	5.77919e-11	2.76915e-10	1
OG1RF_RS07195	OG1RF_11396		lipase/acylhydrolase	332.347	437.006	381.009	320.654	232.198	-0.45544	8.48124	0.0232526	0.0419517	1
OG1RF_RS07200	OG1RF_11397		hypothetical protein	442.054	542.27	460.94	187.812	311.485	-0.971697	8.68541	2.60231e-06	7.8856e-06	1
OG1RF_RS07205	OG1RF_11398	hlyIII	hemolysin III	45.1734	60.6067	77.2675	215.296	186.891	1.70129	6.79448	8.22611e-09	3.20601e-08	1
OG1RF_RS07210	OG1RF_11399		hypothetical protein	261.36	204.149	229.138	114.519	56.6337	-1.38929	7.60355	1.17612e-06	3.66132e-06	1
OG1RF_RS07215	OG1RF_11400	apt	adenine phosphoribosyltransferase	213.651	225.765	271.735	44.5729	5.07676	-3.21542	7.45163	4.69046e-17	1.65787e-16	3
OG1RF_RS07220	OG1RF_11401	recJ	recombinase RecJ	1681.34	1741.62	1708.54	787.454	644.749	-1.25423	10.3962	4.56725e-29	2.83305e-28	3
OG1RF_RS07230	OG1RF_11403		short-chain dehydrogenase	312.735	261.243	298.909	84.1932	137.073	-1.39525	7.89835	3.09486e-08	6.86954e-08	3
OG1RF_RS07240	OG1RF_11405		hypothetical protein	235.547	223.288	130.555	256.523	390.772	0.717994	7.90422	0.0101398	0.0194865	1
OG1RF_RS07245	OG1RF_11406		RNA-binding protein	36.4033	27.2584	56.2464	26.5957	22.2601	-0.738526	5.47938	0.401915	0.582191	2
OG1RF_RS07255	OG1RF_11408		acetyltransferase	277.494	398.728	420.975	132.842	152.911	-1.36608	8.24606	7.46221e-08	2.67147e-07	1
OG1RF_RS07260	OG1RF_11409		FMN reductase	374.954	393.733	496.292	345.745	217.036	-0.683758	8.59135	0.0138219	0.0287211	2
OG1RF_RS07265	OG1RF_11410		MerR family transcriptional regulator	83.8934	51.0372	37.3015	155.746	249.188	1.81525	6.72369	4.47535e-07	1.46604e-06	1
OG1RF_RS07280	OG1RF_11413		hypothetical protein	833.635	890.442	916.485	944.149	578.761	-0.29144	9.71301	0.178426	0.287918	2
OG1RF_RS07285	OG1RF_11414	phoP	DNA-binding response regulator	51.6267	54.227	71.9387	45.8077	50.9703	-0.31168	5.99306	0.60209	0.810332	1
OG1RF_RS07290	OG1RF_11415		PAS domain-containing sensor histidine kinase	647.978	427.049	522.76	611.702	350.596	-0.225544	9.00558	0.479674	0.678748	2
OG1RF_RS07295	OG1RF_11416	pstS	phosphate ABC transporter substrate-binding protein	442.784	606.341	587.627	257.532	263.992	-1.06143	8.82518	2.47062e-08	5.51324e-08	3
OG1RF_RS07300	OG1RF_11417	aspC2	aminotransferase A	315.832	370.9	438.173	247.627	131.996	-0.974627	8.31856	9.13636e-05	0.000161807	3
OG1RF_RS07305	OG1RF_11418		alpha-mannosidase	492.326	603.116	587.627	425.919	279.222	-0.665672	8.95272	0.000246183	0.000422268	3
OG1RF_RS07310	OG1RF_11419		glycosyl hydrolase	294.157	312.846	305.702	168.386	197.994	-0.731065	8.08276	0.000424343	0.000719002	3
OG1RF_RS07315	OG1RF_11420		GntR family transcriptional regulator	96.8001	108.454	98.5826	13.7423	50.9703	-1.71186	6.45056	8.69577e-05	0.000219895	1
OG1RF_RS07320	OG1RF_11421		LysR family transcriptional regulator	126.952	112.883	81.5206	19.8102	101.535	-0.824794	6.64651	0.0913032	0.130597	3
OG1RF_RS07335	OG1RF_11424	pyrF	orotidine 5'-phosphate decarboxylase	32.7629	63.603	46.3205	93.0851	55.6501	0.503451	5.93923	0.295384	0.449716	2
OG1RF_RS07340	OG1RF_11425	pyrDB	dihydroorotate dehydrogenase	125.84	153.112	159.864	64.1308	96.2772	-0.894472	7.06196	0.00481518	0.00968446	1
OG1RF_RS07345	OG1RF_11426	pyrK	dihydroorotate dehydrogenase	343.699	383.801	322.686	242.675	182.763	-0.716373	8.28252	0.000443034	0.000749152	3
OG1RF_RS07350	OG1RF_11427	carB	carbamoyl phosphate synthase large subunit	235.547	245.616	191.837	109.938	45.3069	-1.47048	7.5419	8.788e-07	2.78065e-06	1
OG1RF_RS07355	OG1RF_11428	carA	carbamoyl phosphate synthase small subunit	200.054	194.579	146.542	68.7115	90.6138	-1.18258	7.28122	0.00012345	0.000306911	1
OG1RF_RS07360	OG1RF_11429	pyrC	dihydroorotase	182.687	203.189	261.545	34.6678	76.1514	-1.9543	7.41361	1.14317e-08	2.59023e-08	3
OG1RF_RS07370	OG1RF_11431	pyrP	uracil transporter	396.796	357.388	317.627	119.681	172.515	-1.19563	8.27588	5.35353e-06	1.97003e-05	2
OG1RF_RS07375	OG1RF_11432	pyrR	bifunctional protein PyrR	112.85	106.005	168.739	252.66	205.905	0.784937	7.3301	0.0109938	0.0235273	2
OG1RF_RS07380	OG1RF_11433	rluD	RNA pseudouridine synthase	195.073	141.91	146.058	64.383	91.3817	-1.0494	7.15055	0.00132467	0.00218684	3
OG1RF_RS07385	OG1RF_11434	lspA	signal peptidase II	89.7953	67.7296	71.3305	69.3356	96.4585	0.113318	6.42646	0.760388	0.959965	3
OG1RF_RS07390	OG1RF_11435		hypothetical protein	76.4469	87.8327	49.6292	0	38.9551	-1.42259	6.12242	0.00874832	0.0190297	2
OG1RF_RS07395	OG1RF_11436	fhs	formate--tetrahydrofolate ligase	462.322	539.111	443.354	265.957	155.82	-1.3242	8.67812	6.72087e-07	2.84022e-06	2
OG1RF_RS07410	OG1RF_11439	rnhA	ribonuclease HI	141.973	159.491	202.494	50.3885	96.2772	-1.23782	7.20062	0.000284237	0.000675805	1
OG1RF_RS07420	OG1RF_11441	aroD	3-dehydroquinase	265.744	387.675	380.49	239.362	155.82	-0.902301	8.28051	0.00383786	0.00883979	2
OG1RF_RS07425	OG1RF_11442	mdlB	ABC transporter ATP-binding protein	442.784	480.558	526.487	272.39	289.375	-0.779917	8.71589	5.61134e-06	1.08503e-05	3
OG1RF_RS07430	OG1RF_11443	mdlA	multidrug ABC transporter permease/ATP-binding protein	777.627	641.155	716.722	352.719	436.079	-0.863171	9.25639	2.3181e-08	8.75104e-08	1
OG1RF_RS07445	OG1RF_11445	nfo	endonuclease	98.2888	106.005	89.3325	13.2979	22.2601	-2.29504	6.45703	0.000124452	0.000366053	2
OG1RF_RS07450	OG1RF_11446		hypothetical protein	507.808	551.513	502.71	138.671	101.535	-2.10949	8.60983	1.14636e-24	5.7113e-24	3
OG1RF_RS07455	OG1RF_11447		hypothetical protein	609.841	733.66	743.366	375.623	645.624	-0.466011	9.31877	0.0158572	0.0295232	1
OG1RF_RS07465	OG1RF_11450	pbp1B	peptidase	1455.3	1538.43	1521.72	505.159	487.369	-1.59905	10.155	1.11177e-43	1.24937e-42	3
OG1RF_RS07470	OG1RF_11451		ABC transporter permease	300.35	351.549	339.669	69.3356	86.3049	-2.08011	7.98599	3.1985e-16	1.08317e-15	3
OG1RF_RS07475	OG1RF_11452	ccmA	ABC transporter substrate-binding protein	149.253	106.005	109.184	39.8936	50.0851	-1.35448	6.79617	0.00376789	0.00870262	2
OG1RF_RS07480	OG1RF_11453	ccpA	catabolite control protein A	225.867	197.769	199.83	50.3885	56.6337	-1.9542	7.38886	2.29183e-10	1.0367e-09	1
OG1RF_RS07485	OG1RF_11454	pepQ2	dipeptidase	216.187	226.478	157.199	105.358	118.931	-0.828864	7.48143	0.00346214	0.00714673	1
OG1RF_RS07495	OG1RF_11456		general stress protein	40.0436	66.6317	79.4066	0	38.9551	-1.23877	5.97613	0.0326665	0.0628005	2
OG1RF_RS07510	OG1RF_11459	lgt	prolipoprotein diacylglyceryl transferase	218.42	193.838	241.529	66.4894	55.6501	-1.87269	7.53511	1.16301e-06	4.75448e-06	2
OG1RF_RS07520	OG1RF_11461		excinuclease ABC	232.981	324.072	301.084	226.064	250.426	-0.247222	8.14921	0.335879	0.500126	2
OG1RF_RS07525	OG1RF_11462		membrane protein	793.761	736.849	748.695	274.846	407.762	-1.176	9.28673	6.65206e-14	4.03634e-13	1
OG1RF_RS07540	OG1RF_11465	phoU	phosphate transport system regulatory protein PhoU	80.0872	87.8327	82.7153	13.2979	44.5201	-1.25307	6.33453	0.0137713	0.0286397	2
OG1RF_RS07565	OG1RF_11470	pstS2	phosphate ABC transporter substrate-binding protein	269.384	248.355	221.677	518.617	322.771	0.686119	8.19832	0.00425563	0.00971276	2
OG1RF_RS07595	OG1RF_11478	comFC	competence protein ComF	183.92	207.339	215.816	128.262	135.921	-0.621659	7.55707	0.0144077	0.0270049	1
OG1RF_RS07600	OG1RF_11479	comFA	competence protein ComF	269.384	287.728	267.997	172.872	150.255	-0.804538	7.98132	0.00359633	0.0083294	2
OG1RF_RS07605	OG1RF_11480		ABC transporter ATP-binding protein	809.894	708.141	690.079	343.558	373.782	-1.03816	9.26495	4.01519e-12	2.10064e-11	1
OG1RF_RS07615	OG1RF_11482		hypothetical protein	331.314	361.225	278.529	133.719	203.07	-0.945545	8.12587	4.53601e-05	8.26107e-05	3
OG1RF_RS07620	OG1RF_11483		YigZ family protein	306.543	338.648	292.115	198.102	269.068	-0.421687	8.19681	0.0402102	0.0591355	3
OG1RF_RS07625	OG1RF_11484	metG2	hypothetical protein	189.297	181.723	168.739	119.681	105.735	-0.704024	7.41539	0.0374265	0.0711074	2
OG1RF_RS07630	OG1RF_11485	fabG2	NAD(P)-dependent dehydrogenase	538.768	530.025	443.354	305.851	289.381	-0.771924	8.82165	0.000369578	0.00101331	2
OG1RF_RS07635	OG1RF_11486		membrane protein	342.027	389.159	458.276	265.685	220.871	-0.700397	8.47828	0.00053827	0.00123639	1
OG1RF_RS07640	OG1RF_11487		hypothetical protein	48.4	102.074	69.2743	109.938	50.9703	0.16657	6.38021	0.734978	0.961302	1
OG1RF_RS07645	OG1RF_11488		hypothetical protein	145.2	143.542	183.843	274.846	322.812	0.903746	7.70398	3.38354e-05	9.05891e-05	1
OG1RF_RS07650	OG1RF_11489	purD	phosphoribosylamine--glycine ligase	145.2	143.542	178.515	59.55	33.9802	-1.69759	7.03673	1.11664e-06	3.48481e-06	1
OG1RF_RS07655	OG1RF_11490	purH	bifunctional phosphoribosylaminoimidazolecarboxamide formyltransferase/inosine monophosphate cyclohydrolase	722.774	794.266	823.298	187.812	124.594	-2.2924	9.1808	1.61493e-37	5.62086e-36	1
OG1RF_RS07660	OG1RF_11491	purN	phosphoribosylglycinamide formyltransferase	83.8934	63.7965	58.6167	36.6462	22.6535	-1.16016	6.00609	0.016332	0.0302946	1
OG1RF_RS07665	OG1RF_11492	purM	phosphoribosylformylglycinamidine cyclo-ligase	319.44	322.172	317.063	59.55	96.2772	-2.06262	7.96951	1.86938e-15	1.30492e-14	1
OG1RF_RS07670	OG1RF_11493	purF	amidophosphoribosyltransferase	473.748	428.954	475.537	94.0983	5.07676	-3.18542	8.35735	3.22883e-27	1.8224e-26	3
OG1RF_RS07675	OG1RF_11494	purL	phosphoribosylformylglycinamidine synthase II	287.964	254.792	264.942	74.2881	81.2282	-1.78749	7.73971	1.38013e-11	3.67937e-11	3
OG1RF_RS07680	OG1RF_11495	purQ	phosphoribosylformylglycinamidine synthase subunit PurQ	541.868	554.738	509.504	84.1932	45.6909	-3.03002	8.57655	2.91314e-37	2.58877e-36	3
OG1RF_RS07685	OG1RF_11496	purS	phosphoribosylformylglycinamidine synthase	248.454	350.881	239.796	41.2269	45.3069	-2.68176	7.73194	7.74718e-15	5.12254e-14	1
OG1RF_RS07695	OG1RF_11498	purK	5-(carboxyamino)imidazole ribonucleotide synthase	316.214	245.616	253.118	77.8731	39.6436	-2.15472	7.73381	9.76393e-13	5.36588e-12	1
OG1RF_RS07700	OG1RF_11499	purE	5-(carboxyamino)imidazole ribonucleotide mutase	157.916	96.7566	105.297	74.2881	65.9979	-0.774714	6.80831	0.0402429	0.0591489	3
OG1RF_RS07710	OG1RF_11501		carbohydrate kinase	325.894	354.07	354.365	668.792	656.95	0.941118	8.8344	2.36407e-11	1.17082e-10	1
OG1RF_RS07715	OG1RF_11502	oppA2	ABC transporter substrate-binding protein	322.024	287.045	264.942	861.742	644.749	1.36765	8.84532	3.75657e-16	1.26532e-15	3
OG1RF_RS07720	OG1RF_11503		cupin	819.574	653.914	652.777	398.527	413.426	-0.801795	9.25961	3.59357e-07	1.19114e-06	1
OG1RF_RS07725	OG1RF_11504	ilvE	branched chain amino acid aminotransferase	225.7	242.297	254.763	79.7872	116.865	-1.19316	7.74283	8.3031e-05	0.000254683	2
OG1RF_RS07730	OG1RF_11505		hypothetical protein	218.42	257.441	261.38	53.1915	44.5201	-2.37185	7.66891	1.07079e-09	6.49736e-09	2
OG1RF_RS07735	OG1RF_11506		hypothetical protein	105.569	66.6317	89.3325	13.2979	77.9102	-0.62496	6.45971	0.149807	0.246499	2
OG1RF_RS07740	OG1RF_11507		membrane protein	154.88	181.82	215.816	201.554	271.842	0.338203	7.69792	0.149613	0.234771	1
OG1RF_RS07745	OG1RF_11508		AI-2E family transporter	429.559	375.56	489.674	172.872	361.726	-0.55855	8.64717	0.0161378	0.0329863	2
OG1RF_RS07750	OG1RF_11509		hypothetical protein	1751	1680.94	1644.38	1130.32	990.572	-0.702476	10.5345	2.03989e-08	1.07169e-07	2
OG1RF_RS07755	OG1RF_11510		PTS fructose transporter subunit IIA	132.293	175.44	149.206	123.681	141.584	-0.2065	7.25938	0.495443	0.682309	1
OG1RF_RS07765	OG1RF_11512		PTS fructose transporter subunit IIC	471.094	519.941	591.496	320.654	447.406	-0.478301	8.92903	0.00914544	0.0177663	1
OG1RF_RS07770	OG1RF_11513	levE	PTS mannose transporter subunit IIAB	349.471	399.79	360.638	186.17	133.56	-1.29968	8.31875	2.13362e-06	8.47364e-06	2
OG1RF_RS07775	OG1RF_11514	bgaL2	beta-galactosidase	283.947	236.047	191.837	348.139	447.406	0.7435	8.19299	0.000501569	0.00115527	1
OG1RF_RS07780	OG1RF_11515	lacC	tagatose-6-phosphate kinase	120.131	81.7753	56.2464	106.383	66.7802	-0.0818102	6.52819	1	1	2
OG1RF_RS07785	OG1RF_11516	lacD	tagatose 1,6-diphosphate aldolase	200.218	184.752	188.591	26.5957	72.3452	-1.70513	7.37227	2.27576e-06	9.00956e-06	2
OG1RF_RS07790	OG1RF_11517	agaS	tagatose-6-phosphate ketose	283.946	178.694	311.009	26.5957	27.8251	-3.20201	7.68114	1.27268e-10	8.69028e-10	2
OG1RF_RS07795	OG1RF_11518		GntR family transcriptional regulator	325.894	248.806	245.124	494.723	385.109	0.701474	8.38463	0.000373497	0.000872305	1
OG1RF_RS07800	OG1RF_11519	gspA1	universal stress protein A	368.47	341.873	312.496	118.861	172.61	-1.22839	8.14543	4.40404e-08	9.74097e-08	3
OG1RF_RS07805	OG1RF_11520	gspA2	general stress protein A	213.651	251.567	237.768	143.624	106.612	-0.89913	7.68531	0.000258424	0.000442659	3
OG1RF_RS07810	OG1RF_11521		alkaline phosphatase	522.72	500.802	447.619	297.75	475.723	-0.359703	8.84729	0.0610333	0.102996	1
OG1RF_RS07815	OG1RF_11522		multidrug MFS transporter	755.041	637.965	857.935	421.431	566.337	-0.619734	9.39039	0.000244663	0.000586724	1
OG1RF_RS07820	OG1RF_11523		LysR family transcriptional regulator	306.543	235.441	315.892	133.719	142.149	-1.04907	7.93157	1.31107e-05	2.46477e-05	3
OG1RF_RS07825	OG1RF_11524		hypothetical protein	854.603	712.774	828.793	411.061	360.45	-1.04843	9.36446	3.54617e-12	9.76559e-12	3
OG1RF_RS07830	OG1RF_11525	sprE	serine protease	272.482	235.441	234.372	89.1457	96.4585	-1.41303	7.67483	7.0909e-08	1.54386e-07	3
OG1RF_RS07835	OG1RF_11526	gelE	gelatinase	185.657	178.694	185.282	66.4894	200.34	-0.257015	7.53019	0.29778	0.453088	2
OG1RF_RS07840	OG1RF_11527	fsrC	histidine kinase	216.187	283.894	317.063	206.135	175.564	-0.51107	7.99875	0.0307306	0.0544632	1
OG1RF_RS07845	OG1RF_11528	fsrB	protein FsrB	429.559	378.589	254.763	239.362	144.69	-0.982442	8.294	0.00343506	0.0079854	2
OG1RF_RS07850	OG1RF_11529	fsrA	DNA-binding response regulator	287.174	274.325	285.09	160.327	175.564	-0.753612	7.98585	0.000535843	0.00123195	1
OG1RF_RS07855	OG1RF_11530	amiD4	N-acetylmuramoyl-L-alanine amidase	520.567	533.054	479.748	412.234	328.336	-0.520106	8.89378	0.0134954	0.028183	2
OG1RF_RS07860	OG1RF_11531		glycosyl hydrolase	2040.52	2031.89	1946.3	1505.57	1705.79	-0.32225	10.8628	0.000661945	0.00110737	3
OG1RF_RS07865	OG1RF_11532		hypothetical protein	32.2667	38.2779	71.9387	41.2269	28.3168	-0.4499	5.70493	0.428957	0.604254	1
OG1RF_RS07870	OG1RF_11533	adhP	zinc-dependent alcohol dehydrogenase	226.036	228.991	193.611	54.478	76.1514	-1.72456	7.44939	6.38029e-09	1.47636e-08	3
OG1RF_RS07875	OG1RF_11534		cell surface protein	203.28	191.389	189.172	270.265	237.861	0.393083	7.78436	0.0741549	0.122905	1
OG1RF_RS07880	OG1RF_11535		hypothetical protein	185.657	199.895	165.431	53.1915	105.735	-1.0428	7.39543	0.00198352	0.00482124	2
OG1RF_RS07890	OG1RF_11537		hypothetical protein	635.654	724.09	692.743	508.465	317.148	-0.707103	9.23507	2.18118e-05	6.01986e-05	1
OG1RF_RS07895	OG1RF_11538		hypothetical protein	294.867	363.446	340.787	651.596	645.542	0.953123	8.75584	2.34479e-07	1.06066e-06	2
OG1RF_RS07900	OG1RF_11539		hypothetical protein	414.916	406.378	438.173	633.925	634.595	0.595723	8.97225	1.45548e-05	2.73421e-05	3
OG1RF_RS07905	OG1RF_11540	larE	TIGR00268 family protein	435.6	366.83	418.31	224.458	260.515	-0.756025	8.49608	6.68304e-05	0.000171244	1
OG1RF_RS07910	OG1RF_11541	cbiO	cobalt ABC transporter ATP-binding protein	3.09639	6.45044	6.79338	312.01	177.687	5.38765	6.47048	1.48496e-26	8.07227e-26	3
OG1RF_RS07915	OG1RF_11542		cobalt transporter	1006.33	1025.62	1120.91	445.729	345.22	-1.40611	9.68139	2.67179e-23	1.23079e-22	3
OG1RF_RS07920	OG1RF_11543	cbiM	cobalt transporter CbiM	123.771	154.464	109.184	53.1915	83.4752	-0.810245	6.96154	0.0380355	0.0719917	2
OG1RF_RS07925	OG1RF_11544	ntcA2	Crp/Fnr family transcriptional regulator	0	0	0	155.746	130.257	8.33033	5.61753	2.33888e-23	2.99043e-22	1
OG1RF_RS07930	OG1RF_11545	larA	Lsa784	273.025	311.957	317.627	66.4894	133.56	-1.42155	8.01825	6.44899e-07	2.73455e-06	2
OG1RF_RS07935	OG1RF_11546	larB	1-(5-phosphoribosyl)-5-amino-4-imidazole-carboxylate carboxylase	212.96	156.301	106.576	73.2923	96.2772	-0.902494	7.1428	0.0150979	0.0282353	1
OG1RF_RS07940	OG1RF_11547	larC	TIGR00299 family protein	216.747	203.189	224.182	94.0983	35.5373	-1.71327	7.43832	2.86096e-08	6.36164e-08	3
OG1RF_RS07945	OG1RF_11548	glpF	glycerol uptake facilitator protein	90.3467	92.5049	66.6099	146.585	215.208	1.11133	6.88293	0.000201964	0.000488937	1
OG1RF_RS07950	OG1RF_11549		PTS fructose transporter subunit IID	141.973	190.809	115.801	172.872	122.43	-0.100769	7.287	0.93849	1	2
OG1RF_RS07965	OG1RF_11552		PTS fructose transporter subunit IIA	86.6989	125.784	139.264	89.1457	106.612	-0.254645	6.88457	0.463857	0.607011	3
OG1RF_RS07970	OG1RF_11554		hypothetical protein	171.013	130.783	271.768	572.596	498.376	1.47229	8.27959	2.95455e-09	1.20196e-08	1
OG1RF_RS07975	OG1RF_11555	lacB	galactose-6-phosphate isomerase subunit LacB	309.639	387.026	349.859	262.485	177.687	-0.659755	8.28881	0.00179289	0.00292322	3
OG1RF_RS07980	OG1RF_11556	lacA	galactose-6-phosphate isomerase subunit LacA	138.332	142.35	175.356	26.5957	55.6501	-1.69528	7.07126	6.02274e-05	0.000189849	2
OG1RF_RS07985	OG1RF_11557		PTS sugar transporter subunit IIA	95.9881	167.711	139.264	9.90508	30.4606	-2.71133	6.71761	4.57051e-08	1.00914e-07	3
OG1RF_RS07995	OG1RF_11559		PTS glucitol transporter subunit IIA	471.094	433.816	452.947	366.462	300.158	-0.428956	8.72019	0.00878022	0.0171098	1
OG1RF_RS08000	OG1RF_11560	lacR2	DeoR family transcriptional regulator	93.5734	108.454	93.2539	164.908	186.891	0.830819	7.00455	0.00189983	0.00402791	1
OG1RF_RS08005	OG1RF_11561		DUF4767 domain-containing protein	248.454	261.566	266.44	251.942	266.178	-0.00395031	8.0559	1	1	1
OG1RF_RS08010	OG1RF_11562	yqeK	hydrolase	86.6989	122.558	101.901	69.3356	65.9979	-0.61042	6.63994	0.0890075	0.127532	3
OG1RF_RS08040	OG1RF_11567		manganese transporter	120.131	133.263	148.887	93.0851	38.9551	-1.25219	6.95128	0.00810098	0.0177612	2
OG1RF_RS08045	OG1RF_11568		glyoxylase	180.693	162.681	159.864	142.004	84.9505	-0.529127	7.31223	0.0596317	0.100903	1
OG1RF_RS08050	OG1RF_11569		membrane protein	122.613	102.074	85.2607	54.9692	22.6535	-1.34006	6.51011	0.000908651	0.00202642	1
OG1RF_RS08055	OG1RF_11570		glycerophosphoryl diester phosphodiesterase	177.467	95.6947	119.898	325.235	379.445	1.42406	7.68172	1.63032e-08	6.23443e-08	1
OG1RF_RS08060	OG1RF_11571		membrane protein	458.681	578.484	516.143	212.766	333.901	-0.828152	8.85099	0.000123399	0.00036338	2
OG1RF_RS08065	OG1RF_11572		enoyl-CoA hydratase	138.332	139.321	125.727	0	22.2601	-3.06687	6.83215	4.45042e-09	2.46743e-08	2
OG1RF_RS08080	OG1RF_11575		membrane protein	334.91	278.642	274.615	39.8936	150.255	-1.3754	7.99524	4.1113e-06	1.55869e-05	2
OG1RF_RS08085	OG1RF_11576		membrane protein	520.193	451.531	478.933	198.102	197.994	-1.28687	8.6189	3.56133e-12	9.7966e-12	3
OG1RF_RS08090	OG1RF_11577		N-acetylmannosamine kinase	141.973	146.732	173.186	142.004	181.228	0.0478521	7.35384	0.852687	1	1
OG1RF_RS08115	OG1RF_11582		hypothetical protein	283.947	373.209	341.043	238.2	107.604	-0.909505	8.1866	0.000425678	0.00098773	1
OG1RF_RS08120	OG1RF_11583		acetyltransferase	416.24	370.02	381.009	109.938	186.891	-1.41957	8.31508	2.64775e-10	1.19339e-09	1
OG1RF_RS08125	OG1RF_11584	dcuC	C4-dicarboxylate ABC transporter	160.174	239.268	228.294	13.2979	72.3452	-1.96657	7.48486	7.63383e-07	3.20442e-06	2
OG1RF_RS08130	OG1RF_11585	rihC	ribonucleoside hydrolase RihC	195.073	219.315	193.611	282.295	365.527	0.67346	7.9687	0.00105816	0.0017538	3
OG1RF_RS08135	OG1RF_11586		LacI family transcriptional regulator	269.386	267.693	298.909	366.488	467.062	0.580116	8.37856	0.00142263	0.00234392	3
OG1RF_RS08140	OG1RF_11587		hypothetical protein	408.723	416.053	451.76	237.722	329.989	-0.584122	8.5853	0.00144086	0.00237084	3
OG1RF_RS08145	OG1RF_11588		hypothetical protein	429.559	393.733	506.217	159.574	255.991	-0.985734	8.60387	3.4812e-05	0.000114939	2
OG1RF_RS08155	OG1RF_11590	glpF2	glycerol transporter	209.734	153.112	143.877	45.8077	158.574	-0.763481	7.26116	0.0613667	0.103489	1
OG1RF_RS08160	OG1RF_11591	glpO	alpha-glycerophosphate oxidase	677.101	881.356	830.461	292.553	411.811	-1.10615	9.39963	9.74357e-09	5.28515e-08	2
OG1RF_RS08165	OG1RF_11592	glpK	glycerol kinase	429.559	557.283	602.167	438.83	406.246	-0.34587	8.98524	0.110562	0.18877	2
OG1RF_RS08170	OG1RF_11593		M protein trans-acting positive regulator	157.916	177.387	186.818	44.5729	152.303	-0.823554	7.29191	0.0248549	0.0371193	3
OG1RF_RS08175	OG1RF_11594		oxidoreductase	93.5734	118.023	90.5895	68.7115	118.931	-0.127541	6.71135	0.788686	1	1
OG1RF_RS08180	OG1RF_11595		hypothetical protein	164.109	132.234	156.248	69.3356	106.612	-0.778487	7.1101	0.0117682	0.0180816	3
OG1RF_RS08190	OG1RF_11597	treA	trehalose-6-phosphate hydrolase	574.347	558.219	644.784	581.758	685.267	0.083617	9.26044	0.53133	0.725468	1
OG1RF_RS08195	OG1RF_11598	yedF	PTS sugar transporter	393.241	403.153	448.363	326.868	289.375	-0.425969	8.5908	0.0141657	0.0216195	3
OG1RF_RS08200	OG1RF_11599		trehalose operon repressor	444.12	417.962	440.045	319.149	194.775	-0.875375	8.59764	0.000586417	0.00155839	2
OG1RF_RS08215	OG1RF_11601		acetyltransferase	100.027	127.593	79.9319	54.9692	67.9604	-0.735432	6.59259	0.0503975	0.0861502	1
OG1RF_RS08220	OG1RF_11602		ATPase	74.2134	63.7965	103.911	9.16154	22.6535	-2.38353	6.11984	3.21392e-05	8.63245e-05	1
OG1RF_RS08225	OG1RF_11603		hypothetical protein	503.36	475.284	556.859	238.2	379.445	-0.754518	8.82002	0.000102668	0.000257286	1
OG1RF_RS08230	OG1RF_11604	yeiL	cyclic nucleotide-binding protein	65.5259	93.8901	122.419	39.8936	100.17	-0.25133	6.6437	0.575418	0.796244	2
OG1RF_RS08240	OG1RF_11606		Bcr/CflA family drug resistance efflux transporter	371.313	330.13	363.947	132.979	222.601	-0.873524	8.31482	0.000263501	0.000741948	2
OG1RF_RS08245	OG1RF_11607		membrane protein	325.894	331.742	357.029	687.115	628.634	0.959942	8.81718	3.32264e-11	1.6231e-10	1
OG1RF_RS08255	OG1RF_11608		hypothetical protein	9.68001	6.37965	15.9864	18.3231	0	-0.12356	4.16372	0.979858	1	1
OG1RF_RS08260	OG1RF_11609		hypothetical protein	764.808	790.179	709.908	99.0508	131.996	-2.70661	9.07137	3.82161e-46	4.73661e-45	3
OG1RF_RS08270	OG1RF_11611		glucosamine--fructose-6-phosphate aminotransferase	95.9881	83.8557	149.454	14.8576	20.307	-2.60733	6.4554	7.99787e-07	1.62809e-06	3
OG1RF_RS08275	OG1RF_11612		glucosamine--fructose-6-phosphate aminotransferase	334.91	314.986	426.811	265.957	150.255	-0.91231	8.32659	0.00295506	0.0069274	2
OG1RF_RS08280	OG1RF_11613		PTS mannose transporter subunit IID	393.654	382.779	412.981	284.008	232.198	-0.608291	8.49279	0.000743508	0.00167859	1
OG1RF_RS08285	OG1RF_11614		PTS sugar transporter	65.5259	78.7465	62.8636	13.2979	61.2151	-0.593605	6.18093	0.187479	0.301361	2
OG1RF_RS08295	OG1RF_11616		PTS fructose transporter subunit IIA	414.997	411.905	443.354	159.574	183.645	-1.26348	8.50273	1.04364e-07	5.02953e-07	2
OG1RF_RS08300	OG1RF_11617		transcription antiterminator BglG	354.934	376.399	285.09	572.596	481.386	0.651826	8.66829	0.00018727	0.000454746	1
OG1RF_RS08310	OG1RF_11619		hypothetical protein	462.322	514.881	529.378	372.34	306.076	-0.615358	8.85048	0.0041761	0.00953992	2
OG1RF_RS08315	OG1RF_11621		NgoFVII restriction endonuclease	503.36	497.613	474.262	352.719	351.129	-0.479655	8.82267	0.00210728	0.0044489	1
OG1RF_RS08320	OG1RF_11622	dcm	DNA (cytosine-5-)-methyltransferase	876.278	822.431	798.222	658.688	497.523	-0.524749	9.54854	0.000208561	0.000359955	3
OG1RF_RS08330	OG1RF_11624	tpiA	triose-phosphate isomerase	109.707	114.834	122.562	50.3885	22.6535	-1.60387	6.64389	3.56326e-05	9.51975e-05	1
OG1RF_RS08350	OG1RF_11628		hypothetical protein	173.398	232.216	210.595	411.061	467.062	1.09607	8.18643	6.78666e-09	1.5675e-08	3
OG1RF_RS08355	OG1RF_11629	ywlG	TIGR01440 family protein	48.4	60.6067	45.2947	22.9038	22.6535	-1.15067	5.64515	0.0416608	0.0722505	1
OG1RF_RS08360	OG1RF_11630		membrane protein	119.387	82.9354	106.576	36.6462	39.6436	-1.42876	6.50789	0.000541118	0.00123953	1
OG1RF_RS08365	OG1RF_11631		hydroxymethylpyrimidine/phosphomethylpyrimidine kinase	191.976	190.288	224.182	108.956	208.147	-0.351373	7.60734	0.208043	0.287565	3
OG1RF_RS08390	OG1RF_11636	relA	GTP pyrophosphokinase	209.734	162.681	221.145	96.1962	90.6138	-1.08116	7.44234	0.000152006	0.000373458	1
OG1RF_RS08400	OG1RF_11638	prmA	ribosomal protein L11 methyltransferase	318.928	232.216	329.479	222.864	157.38	-0.6227	8.05777	0.00938244	0.0145498	3
OG1RF_RS08405	OG1RF_11639		hypothetical protein	164.109	232.216	271.735	113.908	126.919	-0.880401	7.61406	0.00274556	0.00442468	3
OG1RF_RS08410	OG1RF_11640		DNA-3-methyladenine glycosylase	695.303	826.839	827.153	545.213	673.367	-0.320766	9.53814	0.0408791	0.0765643	2
OG1RF_RS08415	OG1RF_11641	rarA	recombinase RarA	728.065	784.437	658.413	398.936	439.636	-0.764867	9.32657	1.31853e-05	4.57649e-05	2
OG1RF_RS08430	OG1RF_11643		universal stress protein UspA	529.483	545.062	506.107	178.291	111.689	-1.85514	8.6551	5.27913e-21	2.17591e-20	3
OG1RF_RS08435	OG1RF_11644	ackA	acetate kinase	142.434	106.432	112.091	29.7152	45.6909	-1.6685	6.67057	3.17671e-05	5.84497e-05	3
OG1RF_RS08445	OG1RF_11646		hypothetical protein	433.199	478.537	307.701	265.957	367.291	-0.303506	8.62311	0.202866	0.323398	2
OG1RF_RS08450	OG1RF_11647	comG6	competence protein ComG	274.267	242.427	263.775	132.842	118.931	-1.03797	7.81964	1.18243e-05	3.339e-05	1
OG1RF_RS08455	OG1RF_11648		hypothetical protein	393.241	487.008	465.347	193.149	147.226	-1.3919	8.49457	1.17059e-11	3.12741e-11	3
OG1RF_RS08460	OG1RF_11649		hypothetical protein	0	0	3.30861	0	11.13	2.31052	3.48555	0.711555	0.955604	2
OG1RF_RS08470	OG1RF_11651	comG2	secretion system protein F	139.338	158.036	200.405	346.678	228.454	0.797873	7.73707	0.00175875	0.00287316	3
OG1RF_RS08475	OG1RF_11652	tadA	secretion system protein E	182.016	224.125	224.985	93.0851	166.95	-0.565573	7.65832	0.0506974	0.0932795	2
OG1RF_RS08480	OG1RF_11653		amino acid permease	464.64	491.233	452.947	109.938	215.208	-1.56637	8.5552	6.49957e-13	3.6276e-12	1
OG1RF_RS08490	OG1RF_11656		peptide ABC transporter permease	61.3067	60.6067	37.3015	132.842	135.921	1.35307	6.38524	6.54496e-05	0.00016805	1
OG1RF_RS08495	OG1RF_11657		ABC transporter ATP-binding protein	134.692	109.034	99.2583	93.0851	122.43	-0.0132315	6.93297	1	1	2
OG1RF_RS08500	OG1RF_11658		GntR family transcriptional regulator	29.04	25.5186	26.644	22.9038	33.9802	0.0447661	5.10661	1	1	1
OG1RF_RS08510	OG1RF_11660	ndh2	NADH dehydrogenase	684.302	538.612	662.355	153.529	238.608	-1.68113	8.922	1.76377e-17	6.28735e-17	3
OG1RF_RS08515	OG1RF_11661	ubiA	1,4-dihydroxy-2-naphthoate octaprenyltransferase	2081.2	2082.96	2000.96	1016.93	1206.3	-0.894225	10.7454	1.43909e-20	1.52168e-19	1
OG1RF_RS08520	OG1RF_11662		geranylgeranyl pyrophosphate synthase	41.9467	51.0372	31.9728	64.1308	118.931	1.11211	5.95973	0.00789904	0.0154891	1
OG1RF_RS08525	OG1RF_11663	cydC	amino acid ABC transporter ATP-binding protein	281.771	367.675	234.372	203.054	96.4585	-0.971658	7.99053	0.0010233	0.00169827	3
OG1RF_RS08530	OG1RF_11664	cydD	thiol reductant ABC exporter subunit CydD	362.278	445.08	427.983	282.295	309.682	-0.47433	8.56705	0.00878982	0.0136392	3
OG1RF_RS08535	OG1RF_11665	cydB	cytochrome c oxidase assembly protein	910.082	929.815	1005.82	797.872	562.066	-0.55305	9.75583	0.0018266	0.00446146	2
OG1RF_RS08540	OG1RF_11666	cydA	cytochrome d ubiquinol oxidase subunit I	377.759	396.702	461.95	217.912	299.529	-0.670381	8.51822	0.000577964	0.000971413	3
OG1RF_RS08545	OG1RF_11667		AraC family transcriptional regulator	658.241	685.812	743.366	1053.58	1206.3	0.689064	9.73501	1.27772e-09	5.35444e-09	1
OG1RF_RS08550	OG1RF_11668	topB	DNA topoisomerase III	65.0242	87.0809	112.091	9.90508	15.2303	-2.76026	6.16092	1.15823e-06	2.32762e-06	3
OG1RF_RS08555	OG1RF_11669		DNA-binding protein	193.6	153.112	218.48	311.492	277.505	0.640399	7.84458	0.00353765	0.00729059	1
OG1RF_RS08560	OG1RF_11670		TetR family transcriptional regulator	564.667	503.992	567.516	316.073	266.178	-0.895946	8.87686	4.60019e-08	1.69033e-07	1
OG1RF_RS08565	OG1RF_11671		hypothetical protein	103.253	108.454	114.569	288.589	237.861	1.27811	7.35604	6.91693e-08	2.48692e-07	1
OG1RF_RS08570	OG1RF_11672		multidrug transporter	580.801	417.867	524.886	284.008	192.554	-1.07196	8.74334	2.49245e-07	8.41789e-07	1
OG1RF_RS08585	OG1RF_11674		cysteine desulfurase	201.265	222.54	254.752	14.8576	60.9211	-2.5699	7.42586	1.03204e-12	2.93564e-12	3
OG1RF_RS08595	OG1RF_11676	prs2	ribose-phosphate pyrophosphokinase 1	877.654	775.127	823.298	389.365	453.069	-0.978818	9.44012	1.03357e-12	5.65529e-12	1
OG1RF_RS08600	OG1RF_11677		ABC transporter ATP-binding protein	364.614	290.274	367.687	13.7423	0	-5.4117	7.93488	5.33594e-35	1.51953e-33	1
OG1RF_RS08605	OG1RF_11678		membrane protein	244.615	248.342	193.611	14.8576	30.4606	-3.31803	7.40655	1.18058e-17	4.24466e-17	3
OG1RF_RS08610	OG1RF_11679		manganese ABC transporter substrate-binding protein	439.687	361.225	329.479	89.1457	50.7676	-2.42	8.13939	1.64477e-18	6.23569e-18	3
OG1RF_RS08615	OG1RF_11680		multidrug ABC transporter ATP-binding protein	854.603	735.35	771.049	529.922	314.759	-0.895402	9.37714	8.00403e-07	1.62809e-06	3
OG1RF_RS08625	OG1RF_11681	hipO2	peptidase M20	105.569	99.9475	109.184	0	66.7802	-1.21775	6.63124	0.00439026	0.00999272	2
OG1RF_RS08630	OG1RF_11682		ABC transporter substrate-binding protein	594.507	619.242	594.421	198.102	116.766	-1.92953	8.83192	6.6202e-25	3.31805e-24	3
OG1RF_RS08635	OG1RF_11683		ABC transporter permease	29.1226	66.6317	59.555	0	16.695	-2.13642	5.69566	0.00495995	0.0111979	2
OG1RF_RS08655	OG1RF_11686		hypothetical protein	192.937	160.522	185.282	39.8936	61.2151	-1.70249	7.28674	1.07718e-05	3.80381e-05	2
OG1RF_RS08660	OG1RF_11688		hypothetical protein	105.569	93.8901	95.9497	146.277	44.5201	-0.301983	6.66613	0.726664	0.972248	2
OG1RF_RS08665	OG1RF_11689		hypothetical protein	238.774	213.718	202.494	174.069	67.9604	-0.803077	7.61808	0.00544262	0.0108679	1
OG1RF_RS08690	OG1RF_11693		cobalt ABC transporter permease	93.5734	60.6067	125.227	128.262	147.247	0.54053	6.83933	0.100074	0.162216	1
OG1RF_RS08695	OG1RF_11694		heme ABC transporter ATP-binding protein	89.7953	125.784	74.7272	346.678	390.911	1.92139	7.5966	6.65223e-16	2.19638e-15	3
OG1RF_RS08700	OG1RF_11695		DUF3816 family protein	164.56	140.352	154.535	45.8077	16.9901	-2.20756	6.95682	4.22307e-09	1.69058e-08	1
OG1RF_RS08710	OG1RF_11697		hypothetical protein	219.414	255.186	165.193	151.165	107.604	-0.692533	7.598	0.0121478	0.0231149	1
OG1RF_RS08720	OG1RF_11699	nifJ	pyruvate:ferredoxin (flavodoxin) oxidoreductase	702.583	754.15	688.191	1250	979.442	0.595416	9.71448	4.46338e-05	0.000144512	2
OG1RF_RS08725	OG1RF_11700		hypothetical protein	458.266	461.206	404.206	277.342	314.759	-0.577633	8.64039	0.000810416	0.00135123	3
OG1RF_RS08750	OG1RF_11705	glpQ	glycerophosphoryl diester phosphodiesterase	238.422	183.838	227.578	84.1932	121.842	-1.07183	7.54669	0.000137141	0.00023983	3
OG1RF_RS08755	OG1RF_11706		glycosyl hydrolase	461.362	383.801	441.57	297.152	477.216	-0.150066	8.72066	0.4533	0.593506	3
OG1RF_RS08770	OG1RF_11710		polymerase	55.735	125.784	64.5371	0	15.2303	-3.36536	6.05033	8.14315e-06	1.55777e-05	3
OG1RF_RS08790	OG1RF_11714		glycosyl transferase family 2	72.8065	66.6317	76.098	0	5.56501	-4.02194	6.00864	1.54946e-06	6.25271e-06	2
OG1RF_RS08795	OG1RF_11715		beta-1,3-glucosyltransferase	67.7601	41.4677	82.5963	4.58077	0	-4.449	5.75378	5.38499e-07	1.74577e-06	1
OG1RF_RS08820	OG1RF_11722		hypothetical protein	41.9467	38.2779	39.9659	18.3231	28.3168	-0.799179	5.40037	0.163184	0.253056	1
OG1RF_RS08850	OG1RF_11728		hypothetical protein	91.0082	84.804	76.098	26.5957	44.5201	-1.09589	6.35289	0.0302854	0.0584258	2
OG1RF_RS08855	OG1RF_11729		hypothetical protein	74.2134	153.112	183.843	36.6462	62.297	-1.49633	6.89985	0.00147733	0.00318331	1
OG1RF_RS08860	OG1RF_11730		glycosyl transferase family 2	154.819	161.261	115.487	9.90508	20.307	-3.22113	6.79088	2.16855e-11	5.70838e-11	3
OG1RF_RS08905	OG1RF_11739	yihY	hypothetical protein	532.4	478.474	554.194	407.689	317.148	-0.513827	8.90148	0.00151704	0.00325768	1
OG1RF_RS08915	OG1RF_11741		flavodoxin	316.708	318.015	284.54	452.128	534.241	0.72111	8.53411	0.000368886	0.00101272	2
OG1RF_RS08920	OG1RF_11742		sensory protein	235.547	207.339	234.467	137.423	113.267	-0.83642	7.66227	0.000845606	0.00189035	1
OG1RF_RS08925	OG1RF_11743		TetR family transcriptional regulator	65.5259	69.6604	95.9497	53.1915	150.255	0.572162	6.58546	0.290367	0.443425	2
OG1RF_RS08930	OG1RF_11744	pepS	peptidase	261.36	267.945	287.755	393.946	470.059	0.651806	8.36598	0.000153397	0.000376506	1
OG1RF_RS08945	OG1RF_11747		Fis family transcriptional regulator	666.18	611.8	585.624	265.957	317.206	-1.04388	9.06117	7.15103e-08	3.52073e-07	2
OG1RF_RS08950	OG1RF_11748	phzF2	phenazine biosynthesis protein PhzF	154.88	137.162	162.528	114.519	113.267	-0.414185	7.2064	0.149183	0.234243	1
OG1RF_RS08955	OG1RF_11749		hypothetical protein	77.4401	73.366	93.2539	54.9692	28.3168	-0.925813	6.27946	0.0221502	0.0401652	1
OG1RF_RS08960	OG1RF_11750		peptidase	1174.51	1285.5	1270.92	1044.42	928.792	-0.328749	10.1813	0.00134722	0.00292558	1
OG1RF_RS08970	OG1RF_11752		hypothetical protein	514.001	564.414	495.917	193.149	192.917	-1.44122	8.707	2.54334e-15	8.16084e-15	3
OG1RF_RS08975	OG1RF_11753	treP	PTS maltose transporter subunit IIBC	435.6	424.247	423.639	398.527	379.445	-0.133487	8.72273	0.400558	0.568402	1
OG1RF_RS08980	OG1RF_11754	gloA6	hypothetical protein	312.735	280.594	251.355	19.8102	25.3838	-3.61675	7.67467	1.75006e-23	8.19748e-23	3
OG1RF_RS08985	OG1RF_11755		hypothetical protein	161.333	200.959	210.487	77.8731	62.297	-1.43122	7.34209	2.06174e-06	6.27792e-06	1
OG1RF_RS08990	OG1RF_11756		hypothetical protein	242	213.718	269.104	393.946	373.782	0.663044	8.20338	0.000344495	0.000807581	1
OG1RF_RS08995	OG1RF_11757	ypdD	alpha-1,2-mannosidase	1197.09	1333.35	1220.29	797.054	996.752	-0.488757	10.1428	3.72403e-05	9.91755e-05	1
OG1RF_RS09000	OG1RF_11758		DNA-binding response regulator	182.016	202.924	251.454	531.915	244.861	0.767912	7.99768	0.00857823	0.0187257	2
OG1RF_RS09005	OG1RF_11759		two-component sensor histidine kinase	1452.49	1502.24	1641.07	1103.72	1107.44	-0.470266	10.449	0.000147459	0.000427205	2
OG1RF_RS09010	OG1RF_11760		membrane protein	200.218	145.378	148.887	132.979	166.95	-0.0751931	7.4121	0.813037	1	2
OG1RF_RS09015	OG1RF_11761		ABC transporter substrate-binding protein	342.027	236.047	306.406	458.077	492.713	0.683875	8.49097	0.000177698	0.000432762	1
OG1RF_RS09020	OG1RF_11762		ABC transporter permease	325.121	319.297	261.545	282.295	192.917	-0.345537	8.17181	0.117959	0.167009	3
OG1RF_RS09025	OG1RF_11763		sugar ABC transporter permease	495.085	411.905	449.971	239.362	311.641	-0.649344	8.68931	0.00225876	0.0054167	2
OG1RF_RS13215	OG1RF_11764		cell wall surface anchor family protein	1345.52	1531.12	1420.12	1717.79	1959.52	0.355587	10.6302	0.000286298	0.000680061	1
OG1RF_RS09035	OG1RF_11765		MerR family transcriptional regulator	338.8	338.121	349.036	128.262	198.218	-1.09303	8.18969	6.8996e-07	2.21105e-06	1
OG1RF_RS09040	OG1RF_11766		multidrug ABC transporter ATP-binding protein	1161.6	1046.26	999.148	325.235	470.059	-1.44393	9.71782	3.23032e-22	3.7305e-21	1
OG1RF_RS09045	OG1RF_11767		multidrug ABC transporter ATP-binding protein	1201.31	1129.71	1164.63	638.298	734.582	-0.728892	9.99734	1.19339e-07	5.69643e-07	2
OG1RF_RS09055	OG1RF_11769		hypothetical protein	1430.65	1656.71	1551.74	917.553	1229.87	-0.479983	10.4573	0.000552026	0.00147325	2
OG1RF_RS09060	OG1RF_11770		hypothetical protein	195.073	193.513	247.958	99.0508	172.61	-0.642234	7.6013	0.0202315	0.0305422	3
OG1RF_RS09065	OG1RF_11771		hypothetical protein	501.615	390.252	489.123	94.0983	131.996	-2.02382	8.44896	3.55098e-18	1.31057e-17	3
OG1RF_RS09070	OG1RF_11772		ABC transporter permease	820.543	803.08	849.173	336.773	416.294	-1.13042	9.39186	1.05558e-15	3.45339e-15	3
OG1RF_RS09075	OG1RF_11773		ABC transporter permease	586.093	481.565	463.205	319.149	239.296	-0.932843	8.80818	8.46892e-05	0.000258503	2
OG1RF_RS09080	OG1RF_11774		sugar ABC transporter substrate-binding protein	656.435	664.395	526.487	693.356	964.585	0.425812	9.45083	0.00942921	0.0146132	3
OG1RF_RS09085	OG1RF_11775		glucuronyl hydrolase	207.458	219.315	186.818	143.624	142.149	-0.517617	7.58513	0.0365028	0.0539045	3
OG1RF_RS09090	OG1RF_11776		hypothetical protein	1213.23	1180.23	1281.57	815.377	770.218	-0.626452	10.0783	2.68427e-09	1.09557e-08	1
OG1RF_RS09095	OG1RF_11777		lipoprotein	142.434	129.009	122.281	262.485	187.84	0.776255	7.40597	0.00226153	0.00367536	3
OG1RF_RS09100	OG1RF_11778		LacI family transcriptional regulator	861.521	826.164	967.176	549.692	549.346	-0.691399	9.60458	7.7423e-08	2.76779e-07	1
OG1RF_RS09105	OG1RF_11779		hypothetical protein	874.427	854.873	841.949	531.369	758.891	-0.425614	9.62403	0.00284482	0.00595583	1
OG1RF_RS09110	OG1RF_11780		PTS cellobiose transporter subunit IIC	54.6049	51.4881	56.2464	66.4894	5.56501	-1.07463	5.79965	0.272487	0.421514	2
OG1RF_RS09115	OG1RF_11781		solute:sodium symporter family transporter	354.934	401.918	396.995	201.554	300.158	-0.639606	8.4433	0.00140019	0.00303012	1
OG1RF_RS09125	OG1RF_11783	iolG	inositol 2-dehydrogenase	442.784	422.504	441.57	237.722	253.838	-0.824986	8.56246	2.52863e-06	4.98172e-06	3
OG1RF_RS09130	OG1RF_11784	iolG2	inositol 2-dehydrogenase	877.319	951.016	803.992	585.106	706.757	-0.402845	9.67635	0.00834125	0.018272	2
OG1RF_RS09135	OG1RF_11785	iolA2	methylmalonate-semialdehyde dehydrogenase (acylating)	287.586	348.302	337.478	172.872	183.645	-0.851369	8.2025	0.00114811	0.00292691	2
OG1RF_RS09140	OG1RF_11786	iolB	5-deoxy-glucuronate isomerase	571.531	514.881	473.131	226.064	272.686	-1.01061	8.81996	2.96096e-06	1.15399e-05	2
OG1RF_RS09145	OG1RF_11787	iolD	3D-(3,5/4)-trihydroxycyclohexane-1,2-dione acylhydrolase (decyclizing)	92.8917	77.4053	88.314	133.719	203.07	0.959221	6.90589	0.00135044	0.00222792	3
OG1RF_RS09150	OG1RF_11788	iolC	5-dehydro-2-deoxygluconokinase	458.266	467.657	512.9	193.149	228.454	-1.18382	8.62351	8.52529e-11	2.17338e-10	3
OG1RF_RS09155	OG1RF_11789		LacI family transcriptional regulator	251.68	181.82	253.118	137.423	152.911	-0.665799	7.7188	0.0116342	0.0222051	1
OG1RF_RS09160	OG1RF_11790	lepA	elongation factor 4	157.916	158.036	190.215	113.908	101.535	-0.641261	7.28794	0.0237317	0.0356331	3
OG1RF_RS09165	OG1RF_11791		GNAT family acetyltransferase	648.561	657.104	732.709	430.592	334.139	-0.817751	9.20283	5.61806e-08	2.04304e-07	1
OG1RF_RS09175	OG1RF_11793	clpB	chaperone protein ClpB	309.428	378.589	350.713	119.681	122.43	-1.51059	8.20302	9.7692e-08	4.75371e-07	2
OG1RF_RS09180	OG1RF_11794		hypothetical protein	523.29	577.314	485.727	208.007	187.84	-1.41586	8.72193	1.38304e-14	4.27889e-14	3
OG1RF_RS09185	OG1RF_11795	purB	adenylosuccinate lyase	61.3067	73.366	42.6303	0	0	-7.03745	5.59826	1.82766e-08	6.95011e-08	1
OG1RF_RS09190	OG1RF_11796	purK	5-(carboxyamino)imidazole ribonucleotide synthase	393.241	377.351	407.603	113.908	126.919	-1.70192	8.26742	3.8316e-15	1.22007e-14	3
OG1RF_RS09200	OG1RF_11797	pbuX	xanthine permease	164.56	127.593	143.877	403.108	424.752	1.50565	7.8812	4.26669e-14	2.62711e-13	1
OG1RF_RS09205	OG1RF_11798	xpt	xanthine phosphoribosyltransferase	312.987	264.755	319.728	233.619	175.564	-0.534147	8.11803	0.0134329	0.0253486	1
OG1RF_RS09215	OG1RF_11800		N-acetylmuramoyl-L-alanine amidase	170.301	232.216	166.438	24.7627	55.8444	-2.22761	7.21877	1.9645e-09	4.69308e-09	3
OG1RF_RS09225	OG1RF_11802		hypothetical protein	83.8934	73.366	47.9591	169.488	118.931	1.1051	6.61505	0.00130366	0.00283838	1
OG1RF_RS09230	OG1RF_11804		oxidoreductase	371.067	328.552	391.666	155.746	226.535	-0.952304	8.30323	9.97752e-06	2.85104e-05	1
OG1RF_RS09235	OG1RF_11805	asnS	asparagine--tRNA ligase	200.054	185.01	114.569	73.2923	50.9703	-1.38487	7.13638	0.000150487	0.000370453	1
OG1RF_RS09240	OG1RF_11806	aspB2	aspartate aminotransferase	422.694	395.538	325.056	50.3885	39.6436	-3.04658	8.13389	1.94976e-24	2.71449e-23	1
OG1RF_RS09250	OG1RF_11808	dnaQ2	DNA polymerase III subunit epsilon	218.42	248.355	254.763	159.574	205.905	-0.336873	7.8844	0.191793	0.307554	2
OG1RF_RS09255	OG1RF_11809		hypothetical protein	719.547	682.622	631.462	563.435	470.059	-0.377478	9.30127	0.00531265	0.0106168	1
OG1RF_RS09260	OG1RF_11810		transporter	1049.68	928.863	1212.62	361.536	314.759	-1.65	9.65911	1.37682e-23	6.55951e-23	3
OG1RF_RS09270	OG1RF_11812		hypothetical protein	87.3679	81.7753	115.801	119.681	200.34	0.850746	6.94369	0.0224944	0.0444566	2
OG1RF_RS09275	OG1RF_11813		hypothetical protein	585.218	564.414	560.454	163.434	116.766	-2.01881	8.74496	2.311e-26	1.24278e-25	3
OG1RF_RS09280	OG1RF_11814		hypothetical protein	462.322	384.647	588.933	265.957	222.601	-1.00469	8.70753	0.000158886	0.000457665	2
OG1RF_RS09285	OG1RF_11815		hypothetical protein	390.145	354.774	312.496	406.108	507.676	0.369759	8.63	0.0313287	0.0465657	3
OG1RF_RS09295	OG1RF_11817		hypothetical protein	258.463	190.809	188.591	385.638	289.381	0.615867	7.96199	0.0147322	0.0304109	2
OG1RF_RS09310	OG1RF_11820	gdh	glucose-1-dehydrogenase	538.854	424.247	458.276	146.585	220.871	-1.38686	8.59218	6.74885e-11	3.20315e-10	1
OG1RF_RS09325	OG1RF_11822		ATP-binding protein	531.488	530.025	483.057	757.979	701.192	0.484842	9.19323	0.00200611	0.00486672	2
OG1RF_RS09330	OG1RF_11823		methyltransferase	254.823	212.01	248.146	438.83	539.806	1.08211	8.31989	5.10651e-07	2.19125e-06	2
OG1RF_RS09335	OG1RF_11824		hypothetical protein	41.9467	38.2779	50.6235	32.0654	16.9901	-0.788724	5.516	0.140811	0.222212	1
OG1RF_RS09345	OG1RF_11825	sufB	Fe-S cluster assembly protein SufB	46.4458	35.4774	30.5702	108.956	203.07	2.03435	6.36242	3.32232e-07	6.96131e-07	3
OG1RF_RS09355	OG1RF_11827	csd	cysteine desulfurase	22.5867	22.3288	21.3152	18.3231	33.9802	0.200966	4.91465	0.801363	1	1
OG1RF_RS09360	OG1RF_11828	sufD	Fe-S cluster assembly protein SufD	14.5613	9.08614	9.92583	119.681	38.9551	2.60011	4.97791	0.000298202	0.000834032	2
OG1RF_RS09390	OG1RF_11834		acetyltransferase, GNAT family	229.094	181.82	266.44	155.746	107.604	-0.763353	7.68502	0.00505651	0.0101292	1
OG1RF_RS09405	OG1RF_11837	yidC	cytochrome oxidase biogenesis protein OxaA	54.6049	21.201	49.6292	79.7872	111.3	1.26767	5.99486	0.017008	0.0345678	2
OG1RF_RS09450	OG1RF_11846	phoH	phosphate starvation protein PhoH	68.1206	77.4053	112.091	84.1932	45.6909	-0.390251	6.43455	0.344566	0.459299	3
OG1RF_RS09465	OG1RF_11849	zurR	transcriptional repressor	129.067	172.25	186.508	155.746	249.188	0.28814	7.50416	0.276444	0.409059	1
OG1RF_RS09470	OG1RF_11850		phosphotransferase	138.747	137.162	125.227	32.0654	28.3168	-2.11771	6.77803	5.89736e-08	2.12951e-07	1
OG1RF_RS09475	OG1RF_11851	thrB	homoserine kinase	429.559	466.422	512.835	239.362	339.466	-0.621081	8.75193	0.002789	0.00656884	2
OG1RF_RS09480	OG1RF_11852	thrC	threonine synthase	393.654	468.904	431.632	119.1	294.495	-1.09607	8.50899	2.40591e-05	6.57492e-05	1
OG1RF_RS09485	OG1RF_11853	hom	homoserine dehydrogenase	109.707	102.074	90.5895	316.073	198.218	1.37124	7.29173	5.51523e-07	1.77871e-06	1
OG1RF_RS09490	OG1RF_11854	czrA	transcriptional regulator	164.56	220.098	199.83	27.4846	16.9901	-3.07434	7.22981	8.16291e-15	5.38323e-14	1
OG1RF_RS09495	OG1RF_11855	proC	pyrroline-5-carboxylate reductase	1070.26	1063.08	1164.63	372.34	328.336	-1.68119	9.76487	1.18951e-22	2.63798e-21	2
OG1RF_RS09505	OG1RF_11857		GntR family transcriptional regulator	380.747	459.335	404.988	132.842	96.2772	-1.83118	8.35169	3.32031e-16	2.46175e-15	1
OG1RF_RS09510	OG1RF_11858		hypothetical protein	495.085	514.881	350.713	718.085	578.761	0.479582	9.00546	0.0163792	0.0334225	2
OG1RF_RS09520	OG1RF_11860	guaC	guanosine monophosphate reductase	213.651	193.513	193.611	594.305	629.518	1.60715	8.44351	1.72686e-22	7.64576e-22	3
OG1RF_RS09525	OG1RF_11861		xanthine/uracil permease	619.521	593.307	623.469	732.923	809.861	0.32664	9.39355	0.0065699	0.0129844	1
OG1RF_RS09530	OG1RF_11862	guaD	guanine deaminase	731.706	614.829	714.66	531.915	495.286	-0.432468	9.32413	0.0135341	0.0282397	2
OG1RF_RS09535	OG1RF_11863		hypothetical protein	117.663	125.784	152.851	173.339	345.22	0.970763	7.497	0.0011794	0.00195216	3
OG1RF_RS09540	OG1RF_11864		phosphoglycerate mutase	160.174	257.441	224.985	66.4894	111.3	-1.15623	7.59909	0.000960872	0.00247731	2
OG1RF_RS09545	OG1RF_11865		RpiR family transcriptional regulator	338.8	344.501	404.988	160.327	232.198	-0.911384	8.30932	2.50515e-05	6.82381e-05	1
OG1RF_RS09550	OG1RF_11866	sacX	permease	203.28	242.427	181.179	178.65	118.931	-0.460771	7.62624	0.079852	0.131824	1
OG1RF_RS09555	OG1RF_11867	murQ	N-acetylmuramic acid 6-phosphate etherase	385.875	330.13	443.354	585.106	506.416	0.472258	8.77147	0.016915	0.0344066	2
OG1RF_RS09560	OG1RF_11868		outer surface protein	629.777	642.087	628.636	292.553	278.251	-1.1626	9.07394	2.79296e-09	1.59798e-08	2
OG1RF_RS09565	OG1RF_11869		PTS N-acetylglucosamine transporter subunit IIABC	254.907	191.389	226.474	265.685	209.545	0.0954944	7.88465	0.716759	0.949365	1
OG1RF_RS09570	OG1RF_11870	uppP	undecaprenyl-diphosphatase	171.095	142.35	162.122	66.4894	50.0851	-1.50859	7.13909	0.000368018	0.00101235	2
OG1RF_RS09575	OG1RF_11871		PTS cellbiose transporter subunit IIC	451.401	557.283	486.366	292.553	367.291	-0.54759	8.85262	0.00743652	0.016376	2
OG1RF_RS09580	OG1RF_11872		phosphate transport regulator	161.333	172.25	141.213	251.942	283.168	0.756281	7.6303	0.000539832	0.00123771	1
OG1RF_RS09595	OG1RF_11875		acyl-CoA thioesterase	74.2134	57.4168	69.2743	45.8077	39.6436	-0.635083	6.07042	0.135134	0.214604	1
OG1RF_RS09600	OG1RF_11876	panE2	2-dehydropantoate 2-reductase	407.717	357.388	347.404	39.8936	111.3	-2.05118	8.23606	3.17356e-12	2.54088e-11	2
OG1RF_RS09610	OG1RF_11878	comEC	DNA internalization-related competence protein ComEC/Rec2	163.815	142.35	145.579	119.681	194.775	0.174308	7.35633	0.690879	0.932836	2
OG1RF_RS09645	OG1RF_11885		hypothetical protein	145.2	146.732	93.2539	105.358	50.9703	-0.666539	6.90714	0.0667033	0.111812	1
OG1RF_RS09650	OG1RF_11886		hypothetical protein	29.04	6.37965	7.99319	123.681	67.9604	2.7412	5.5161	1.3778e-06	4.25741e-06	1
OG1RF_RS09655	OG1RF_11887		hypothetical protein	229.094	216.908	258.446	119.1	118.931	-0.983175	7.69333	8.45423e-05	0.000214003	1
OG1RF_RS09660	OG1RF_11888	pycA	pyruvate carboxylase	1103.02	1181.2	1273.81	332.447	189.21	-2.331	9.80902	1.1343e-29	4.37318e-28	2
OG1RF_RS09675	OG1RF_11891	recQ	ATP-dependent DNA helicase RecQ	1405.76	1522.3	1470.77	396.203	507.676	-1.69826	10.1032	1.52002e-39	1.48217e-38	3
OG1RF_RS09680	OG1RF_11892	typA	GTP-binding protein	29.04	82.9354	53.2879	50.3885	33.9802	-0.361535	5.87587	0.495532	0.682309	1
OG1RF_RS09685	OG1RF_11893	suhB	inositol monophosphatase	377.52	408.297	370.351	251.942	158.574	-0.879241	8.39147	1.18208e-05	3.339e-05	1
OG1RF_RS09690	OG1RF_11894		hypothetical protein	293.627	312.603	234.467	178.65	152.911	-0.739217	7.96947	0.00151394	0.00325379	1
OG1RF_RS09695	OG1RF_11895		voltage-gated chloride channel protein	558.214	599.687	663.435	503.885	509.703	-0.266011	9.18442	0.0657659	0.110388	1
OG1RF_RS09700	OG1RF_11896		glycosyl transferase family 2	190.373	236.047	215.816	87.0346	62.297	-1.49285	7.48416	1.71939e-07	5.8623e-07	1
OG1RF_RS09710	OG1RF_11898	cnaB	collagen-binding protein	647.145	657.945	713.305	2134.55	2101.78	1.65552	10.2475	1.09926e-65	2.41644e-64	3
OG1RF_RS09725	OG1RF_11901		hydrolase	250.808	287.045	237.768	59.4305	81.2282	-1.87452	7.67414	2.95971e-11	7.73414e-11	3
OG1RF_RS09740	OG1RF_11904	rimI	ribosomal-protein-alanine N-acetyltransferase RimI	35.4934	19.1389	34.6371	13.7423	16.9901	-0.958699	5.04103	0.219147	0.330434	1
OG1RF_RS09745	OG1RF_11905	rimI	ribosomal-protein-alanine N-acetyltransferase RimI	0	6.45044	0	49.5254	15.2303	3.64889	4.24445	0.000223242	0.00038397	3
OG1RF_RS09755	OG1RF_11907		penicillin-binding protein	1552.03	1374.81	1380.16	1044.42	923.129	-0.537373	10.324	4.69265e-07	1.53122e-06	1
OG1RF_RS09760	OG1RF_11908		virion core protein	1442.92	1428.77	1521.72	643.83	482.292	-1.37606	10.1538	2.22817e-26	1.20082e-25	3
OG1RF_RS09765	OG1RF_11909		hypothetical protein	590.481	609.256	599.489	458.077	453.069	-0.395657	9.12657	0.00418764	0.00849048	1
OG1RF_RS09770	OG1RF_11910		hypothetical protein	390.145	441.855	434.776	203.054	269.068	-0.838377	8.51495	9.51531e-06	1.80647e-05	3
OG1RF_RS09775	OG1RF_11911		haloacid dehalogenase	353.112	448.25	443.354	66.4894	161.385	-1.67094	8.43092	9.94316e-10	6.06266e-09	2
OG1RF_RS09785	OG1RF_11913		hypothetical protein	179.591	148.36	169.835	168.386	121.842	-0.191283	7.38224	0.51741	0.672875	3
OG1RF_RS09800	OG1RF_11916	metQ	methionine ABC transporter substrate-binding protein	207.499	257.441	251.454	106.383	194.775	-0.535602	7.83758	0.0507342	0.0932795	2
OG1RF_RS09805	OG1RF_11917	metI	ABC transporter permease	167.455	90.8614	191.899	0	83.4752	-1.49815	7.06914	0.00385084	0.00886153	2
OG1RF_RS09810	OG1RF_11918	metN	methionine ABC transporter ATP-binding protein	464.458	441.855	427.983	148.576	96.4585	-1.85375	8.42149	6.4077e-18	2.34077e-17	3
OG1RF_RS09820	OG1RF_11919	gcvH	glycine cleavage system protein H	3.64033	0	3.30861	132.979	27.8251	4.72063	4.56644	1.30461e-05	4.53448e-05	2
OG1RF_RS09835	OG1RF_11922		hypothetical protein	461.362	506.36	417.793	153.529	233.531	-1.25685	8.56055	6.48903e-10	1.5834e-09	3
OG1RF_RS09840	OG1RF_11923		hypothetical protein	298.507	290.756	330.861	226.064	222.601	-0.453596	8.1935	0.069908	0.124513	2
OG1RF_RS09845	OG1RF_11924		peptidase	1487.49	1614.05	1710.54	1850.63	2299.33	0.364076	10.7987	0.000989688	0.00219095	1
OG1RF_RS09850	OG1RF_11925		hypothetical protein	433.199	269.555	350.713	438.83	250.426	-0.111536	8.44414	0.826444	1	2
OG1RF_RS09855	OG1RF_11926		Cro/Cl family transcriptional regulator	651.619	569.398	569.081	492.021	300.511	-0.696291	9.07157	0.00225517	0.00541328	2
OG1RF_RS09860	OG1RF_11927	azlC	azaleucine resistance protein AzlC	58.0801	57.4168	37.3015	54.9692	45.3069	0.00816347	5.84457	1	1	1
OG1RF_RS09865	OG1RF_11928	azlD	branched-chain amino acid transporter	48.4	44.6575	53.2879	27.4846	11.3267	-1.25957	5.58025	0.0257969	0.0462095	1
OG1RF_RS09880	OG1RF_11930		membrane protein	206.507	188.2	157.199	343.558	413.426	1.03915	7.96717	4.63843e-07	1.5155e-06	1
OG1RF_RS09885	OG1RF_11931	upp	uracil phosphoribosyltransferase	393.155	414.934	463.205	239.362	172.515	-1.12478	8.52713	1.13082e-05	3.96896e-05	2
OG1RF_RS09890	OG1RF_11932	glyA	serine hydroxymethyltransferase	941.302	867.584	767.652	351.63	269.068	-1.46717	9.39088	3.04034e-19	1.16678e-18	3
OG1RF_RS09895	OG1RF_11933		translation factor Sua5	167.787	143.542	181.179	169.488	124.594	-0.146472	7.38608	0.588252	0.795123	1
OG1RF_RS09900	OG1RF_11934	prmC	protein-(glutamine-N5) methyltransferase, release factor-specific	161.012	190.288	159.644	99.0508	86.3049	-0.87385	7.25537	0.00287353	0.00462305	3
OG1RF_RS09905	OG1RF_11935	prfA	peptide chain release factor 1	25.8134	22.3288	2.6644	0	5.66337	-2.49296	4.27501	0.0927558	0.151135	1
OG1RF_RS09915	OG1RF_11938		flavocytochrome c	501.615	490.233	485.727	1144.04	741.207	0.936776	9.36854	6.06935e-08	1.32953e-07	3
OG1RF_RS09920	OG1RF_11939	ntpJ2	ATP synthase	633.417	766.265	641.87	359.043	506.416	-0.583736	9.27849	0.0011605	0.00294651	2
OG1RF_RS09925	OG1RF_11940	nifJ	pyruvate:ferredoxin (flavodoxin) oxidoreductase	3145.24	3149.86	3242.44	2712.77	2214.88	-0.395678	11.5119	0.000646838	0.00170629	2
OG1RF_RS09930	OG1RF_11941	gltA	glutamate synthase (NADPH), homotetrameric	1765.56	1862.66	1856.13	1090.43	1163.09	-0.684448	10.6439	1.82853e-09	1.08073e-08	2
OG1RF_RS09935	OG1RF_11942		ferredoxin-NADP+ reductase subunit alpha	522.72	513.562	511.564	187.812	203.881	-1.40051	8.70993	4.24179e-15	2.88857e-14	1
OG1RF_RS09940	OG1RF_11943		flavodoxin	793.761	775.127	804.648	609.242	526.693	-0.469872	9.49861	0.000129556	0.000321135	1
OG1RF_RS09945	OG1RF_11944		hypothetical protein	396.796	354.359	373.873	199.468	217.036	-0.822633	8.39998	0.00046241	0.00124602	2
OG1RF_RS09955	OG1RF_11946		hypothetical protein	290.4	264.755	205.158	96.1962	33.9802	-1.8916	7.65722	4.21057e-09	1.68827e-08	1
OG1RF_RS09960	OG1RF_11947	yedF	hypothetical protein	171.095	212.01	330.861	93.0851	155.82	-0.840038	7.78285	0.0174016	0.0352403	2
OG1RF_RS09965	OG1RF_11948	selD	selenophosphate synthetase	572.832	512.81	546.867	133.719	116.766	-2.11463	8.67056	3.14375e-26	1.66912e-25	3
OG1RF_RS09970	OG1RF_11949		class V aminotransferase	263.193	238.666	295.512	594.305	421.371	0.93595	8.47567	1.40615e-06	2.80558e-06	3
OG1RF_RS09975	OG1RF_11950	mocA	molybdenum cofactor cytidylyltransferase	328.217	322.522	383.826	203.054	131.996	-1.03457	8.19201	3.32246e-06	6.49968e-06	3
OG1RF_RS09980	OG1RF_11951	xdh	selenium-dependent xanthine dehydrogenase	971.228	1039.88	1012.47	810.796	770.218	-0.347547	9.87625	0.00125488	0.00273932	1
OG1RF_RS09985	OG1RF_11952		hypothetical protein	367.84	318.982	271.768	371.042	345.465	0.176212	8.40138	0.355852	0.510837	1
OG1RF_RS09990	OG1RF_11953		molybdenum transporter	961.548	858.063	943.196	476.4	481.386	-0.944506	9.60162	1.04967e-13	6.23337e-13	1
OG1RF_RS09995	OG1RF_11954		uracil permease	837.275	854.097	827.153	611.702	578.761	-0.509957	9.59098	0.000840308	0.00219355	2
OG1RF_RS10000	OG1RF_11955		reactive intermediate/imine deaminase	493.68	452.955	527.55	265.685	362.455	-0.66549	8.7825	0.000224749	0.00054	1
OG1RF_RS10005	OG1RF_11956	arcC	carbamate kinase	532.4	519.941	487.584	293.169	334.139	-0.715208	8.82677	1.15655e-05	3.27493e-05	1
OG1RF_RS10010	OG1RF_11957	ygeW	knotted carbamoyltransferase YgeW	61.8856	87.8327	86.0239	265.957	317.206	1.90864	7.16023	1.38637e-10	9.41531e-10	2
OG1RF_RS10015	OG1RF_11958	ygeY	selenium metabolism hydrolase	1077.54	1099.8	1266.97	866.695	786.898	-0.471354	10.0185	0.000147626	0.000257805	3
OG1RF_RS10020	OG1RF_11959	dpaL	PLP-dependent lyase/thiolase	753.548	696.604	665.031	359.043	639.976	-0.394608	9.36884	0.0227347	0.0448961	2
OG1RF_RS10025	OG1RF_11960	hydA	dihydropyrimidinase	348.48	296.654	314.399	361.881	345.465	0.14887	8.40022	0.409238	0.579079	1
OG1RF_RS10030	OG1RF_11961	ygfK	putative selenate reductase subunit YgfK	1903.89	1826.31	1945.46	1555.85	1602.72	-0.253517	10.8086	0.0154473	0.0316524	2
OG1RF_RS10035	OG1RF_11962	ssnA	chlorohydrolase	681.206	822.431	784.636	336.773	345.22	-1.15912	9.27658	4.40976e-14	1.33626e-13	3
OG1RF_RS10040	OG1RF_11963		hypothetical protein	45.1734	60.6067	55.9523	73.2923	79.2871	0.489029	6.08014	0.201483	0.306754	1
OG1RF_RS10060	OG1RF_11966	rihB	inosine-uridine preferring nucleoside hydrolase	161.333	146.732	202.494	59.55	107.604	-1.06514	7.2436	0.00106632	0.00233992	1
OG1RF_RS10065	OG1RF_11967		membrane protein	171.013	194.579	165.193	41.2269	11.3267	-2.64934	7.11574	4.31417e-12	2.24767e-11	1
OG1RF_RS10085	OG1RF_11971		multidrug ABC transporter ATP-binding protein	522.72	449.765	495.578	732.923	532.356	0.382687	9.09391	0.0177275	0.0326176	1
OG1RF_RS10090	OG1RF_11972		multidrug ABC transporter ATP-binding protein	114.566	103.207	88.314	54.478	35.5373	-1.17295	6.52071	0.00300936	0.00482808	3
OG1RF_RS10095	OG1RF_11973		TetR family transcriptional regulator	132.293	86.1252	138.549	9.16154	28.3168	-2.71582	6.59735	1.12641e-07	3.94794e-07	1
OG1RF_RS10100	OG1RF_11974	gmk	guanylate kinase	80.0872	45.4307	82.7153	146.277	222.601	1.49087	6.76591	0.000109656	0.000325591	2
OG1RF_RS10105	OG1RF_11975	bglH	6-phospho-beta-glucosidase	1216.88	1338.47	1467.37	846.885	720.9	-0.771967	10.1577	2.80944e-09	6.64822e-09	3
OG1RF_RS10110	OG1RF_11976	bglF	PTS beta-glucoside transporter subunit EIIBCA	1135.78	1217.54	1164.63	890.958	806.927	-0.49023	10.0687	0.00036446	0.00100367	2
OG1RF_RS10115	OG1RF_11977	licT2	transcription antiterminator BglG	632.427	596.497	615.475	311.492	266.178	-1.07847	9.00743	5.28957e-12	2.7275e-11	1
OG1RF_RS10120	OG1RF_11979		FMN-dependent NADH-azoreductase	98.2888	124.177	52.9378	53.1915	139.125	0.207975	6.7247	0.846075	1	2
OG1RF_RS10125	OG1RF_11980		AI-2E family transporter	185.657	215.039	191.899	279.255	328.336	0.65204	7.88687	0.00835948	0.0182959	2
OG1RF_RS10135	OG1RF_11982		DNA-directed RNA polymerase subunit beta	151.723	222.54	152.851	34.6678	40.6141	-2.21018	7.11716	1.30832e-08	2.95374e-08	3
OG1RF_RS10140	OG1RF_11983	murA	UDP-N-acetylglucosamine 1-carboxyvinyltransferase	0	6.45044	0	0	0	-2.47912	3.17692	0.733125	0.92855	3
OG1RF_RS10145	OG1RF_11984		membrane protein	70.9867	70.1761	103.911	73.2923	45.3069	-0.446209	6.38391	0.269846	0.400375	1
OG1RF_RS10155	OG1RF_11986	atpD	ATP synthase subunit beta	0	9.08614	0	0	0	-2.81582	3.48166	0.740536	0.982469	2
OG1RF_RS10160	OG1RF_11987	atpG	ATP synthase subunit gamma	58.0801	22.3288	66.6099	50.3885	33.9802	-0.209685	5.78413	0.751493	0.979834	1
OG1RF_RS10165	OG1RF_11988	atpA2	ATP synthase subunit alpha	12.3856	6.45044	6.79338	0	5.07676	-1.60873	3.83864	0.233226	0.319554	3
OG1RF_RS10170	OG1RF_11989	atpH	ATP synthase subunit delta	0	0	0	0	0	0	2.84308	1	1	1
OG1RF_RS10180	OG1RF_11991	atpE	ATP synthase F0 subunit C	0	9.08614	0	0	0	-2.81596	3.48166	0.74038	0.982469	2
OG1RF_RS10205	OG1RF_11995	est	carboxylesterase	167.205	125.784	159.644	84.1932	65.9979	-1.00069	7.06755	0.00164768	0.00269874	3
OG1RF_RS10220	OG1RF_11997		GNAT family acetyltransferase	58.0801	44.6575	53.2879	22.9038	28.3168	-1.0254	5.68545	0.051161	0.0872767	1
OG1RF_RS10225	OG1RF_11998		hypothetical protein	400.436	393.733	453.28	239.362	127.995	-1.33505	8.47219	2.28141e-06	9.01768e-06	2
OG1RF_RS10230	OG1RF_11999	cadA	cobalt ABC transporter ATP-binding protein	32.7629	39.3733	29.7775	93.0851	89.0402	1.39126	5.80243	0.00389678	0.00895902	2
OG1RF_RS10245	OG1RF_12002	gtcA	teichoic acid glycosylation protein GtcA	98.2888	81.7753	69.4808	106.383	38.9551	-0.427381	6.42513	0.531039	0.741796	2
OG1RF_RS10250	OG1RF_12003	amiD5	N-acetylmuramoyl-L-alanine amidase	425.92	456.145	471.598	306.912	300.158	-0.572633	8.6831	0.000622147	0.00141608	1
OG1RF_RS10255	OG1RF_12004		hypothetical protein	235.326	270.918	251.355	183.244	172.61	-0.502772	7.87796	0.0235012	0.0353081	3
OG1RF_RS10260	OG1RF_12005		PhoP family transcriptional regulator	1071.25	1062.21	1071.09	531.369	639.96	-0.878195	9.82484	9.16006e-14	5.45252e-13	1
OG1RF_RS10265	OG1RF_12006	groL	molecular chaperone GroEL	254.823	227.154	320.935	146.277	189.21	-0.612169	7.97271	0.0293328	0.0566754	2
OG1RF_RS10275	OG1RF_12008		hypothetical protein	3.22667	6.37965	2.6644	0	0	-3.31359	3.32779	0.439258	0.616562	1
OG1RF_RS10280	OG1RF_12009		CAAX amino protease	506.587	503.992	551.53	302.331	175.564	-1.09548	8.77512	9.41341e-09	3.66305e-08	1
OG1RF_RS10285	OG1RF_12010		transcriptional regulator	280.305	293.785	224.985	106.383	111.3	-1.2763	7.86934	4.81347e-05	0.000154541	2
OG1RF_RS10290	OG1RF_12011		multidrug ABC transporter ATP-binding protein	1280.99	1397.14	1326.87	655.05	696.594	-0.985284	10.1153	8.80568e-20	8.72996e-19	1
OG1RF_RS10295	OG1RF_12012		GntR family transcriptional regulator	238.774	194.579	258.446	59.55	50.9703	-2.04735	7.53143	3.71265e-11	1.8101e-10	1
OG1RF_RS10300	OG1RF_12013	opuAA2	glycine/betaine ABC transporter ATP-binding protein	632.427	622.016	602.153	453.496	322.812	-0.6524	9.10425	2.19824e-05	6.06028e-05	1
OG1RF_RS10305	OG1RF_12014		glycine/betaine ABC transporter permease	817.447	732.125	557.057	376.393	456.909	-0.755859	9.25132	4.86821e-05	8.8276e-05	3
OG1RF_RS10310	OG1RF_12015		GTPase	274.267	248.806	263.775	206.135	215.208	-0.318397	7.98421	0.124768	0.199533	1
OG1RF_RS10315	OG1RF_12016		diacylglycerol kinase	109.707	118.023	146.542	279.427	169.901	0.85746	7.36253	0.00167708	0.00358903	1
OG1RF_RS10320	OG1RF_12017		hypothetical protein	532.579	712.774	587.627	312.01	365.527	-0.850255	9.03011	1.56144e-06	3.10552e-06	3
OG1RF_RS10325	OG1RF_12018	glxK	glycerate kinase	688.022	723.863	694.808	704.787	511.981	-0.279331	9.39961	0.159159	0.2595	2
OG1RF_RS10330	OG1RF_12019		gluconate:proton symporter	675.013	751.476	781.239	470.491	477.216	-0.632832	9.34368	4.46757e-06	8.69909e-06	3
OG1RF_RS10335	OG1RF_12020		cell division protein	167.455	239.268	142.27	159.574	178.08	-0.100746	7.56836	0.790704	1	2
OG1RF_RS10340	OG1RF_12021	potD	spermidine/putrescine ABC transporter substrate-binding protein	123.771	69.6604	138.962	106.383	55.6501	-0.583257	6.76738	0.286468	0.439076	2
OG1RF_RS10350	OG1RF_12023	potB	spermidine/putrescine ABC transporter permease	67.7601	121.213	122.562	128.262	181.228	0.549756	6.98054	0.0848328	0.13913	1
OG1RF_RS10355	OG1RF_12024	potA	spermidine/putrescine import ATP-binding protein PotA	16.1333	28.7084	7.99319	137.423	169.901	3.12542	5.99427	2.73088e-14	1.69816e-13	1
OG1RF_RS10390	OG1RF_12031		membrane protein	691.662	735.977	823.844	345.745	395.116	-0.986558	9.33582	3.87167e-08	1.97605e-07	2
OG1RF_RS10395	OG1RF_12032		diacylglycerol kinase	1100.29	1052.64	1175	549.692	521.03	-1.05002	9.84277	1.89577e-18	1.67281e-17	1
OG1RF_RS10400	OG1RF_12033		hypothetical protein	968.327	960.102	1138.16	585.106	662.237	-0.68566	9.82475	1.1234e-05	3.94843e-05	2
OG1RF_RS10405	OG1RF_12034	gpmB	phosphoglycerate mutase	80.0872	48.4594	59.555	159.574	116.865	1.0806	6.44058	0.00672037	0.0148906	2
OG1RF_RS10420	OG1RF_12037	cutC	copper homeostasis protein	320.349	330.13	330.861	93.0851	127.995	-1.47846	8.12403	9.80479e-08	4.76179e-07	2
OG1RF_RS10425	OG1RF_12038	mgtE	magnesium transporter MgtE	1058.97	1012.72	1035.99	515.064	543.213	-0.969182	9.74751	9.49062e-16	3.11302e-15	3
OG1RF_RS10430	OG1RF_12039	rluD2	RNA pseudouridine synthase	248.454	242.427	202.494	187.812	124.594	-0.535037	7.74863	0.0285802	0.0508882	1
OG1RF_RS10445	OG1RF_12042	cyaA	CYTH domain-containing protein	444.12	466.422	612.093	359.043	272.686	-0.742882	8.83818	0.00260055	0.0061539	2
OG1RF_RS10450	OG1RF_12043		GTP pyrophosphokinase	728.065	826.839	764.289	372.34	300.511	-1.25718	9.33865	3.60423e-11	2.62564e-10	2
OG1RF_RS10455	OG1RF_12044	pepF	oligoendopeptidase F	1031.1	1180.43	1209.22	782.502	690.44	-0.628249	9.96505	7.55058e-07	1.54212e-06	3
OG1RF_RS10460	OG1RF_12045		competence protein ComA	361.387	366.83	357.029	215.296	215.208	-0.746941	8.33161	8.01361e-05	0.000203466	1
OG1RF_RS10465	OG1RF_12046	mecA	adapter protein MecA	640.698	669.346	608.784	159.574	233.731	-1.60393	9.02582	1.62524e-14	1.60982e-13	2
OG1RF_RS10470	OG1RF_12047	spxA	regulatory protein Spx	41.9467	105.264	50.6235	45.8077	50.9703	-0.440406	6.07393	0.466433	0.649018	1
OG1RF_RS10480	OG1RF_12049	lmrA	multidrug ABC transporter ATP-binding protein	809.894	755.988	775.339	407.689	487.049	-0.812885	9.39642	1.43048e-09	5.94753e-09	1
OG1RF_RS10485	OG1RF_12050		haloacid dehalogenase	48.4	82.9354	42.6303	32.0654	45.3069	-0.585816	5.87671	0.244404	0.36457	1
OG1RF_RS10490	OG1RF_12051		cell wall surface anchor protein	658.241	634.775	735.373	389.365	402.099	-0.778496	9.20569	1.2785e-07	4.43915e-07	1
OG1RF_RS10495	OG1RF_12052		cell surface protein	1073.9	1202.4	1244.04	837.766	934.922	-0.383732	10.0932	0.00474836	0.0107395	2
OG1RF_RS10500	OG1RF_12053		cell surface protein	557.35	674.071	604.611	138.671	177.687	-1.94996	8.85028	1.7317e-24	8.54258e-24	3
OG1RF_RS10505	OG1RF_12054		cell wall surface anchor protein	418.638	469.451	499.6	226.064	217.036	-1.07307	8.65488	3.69272e-06	1.41282e-05	2
OG1RF_RS10510	OG1RF_12055		hypothetical protein	1048.67	1090.92	1009.81	714.6	605.98	-0.6571	9.84864	1.33504e-08	5.13919e-08	1
OG1RF_RS10515	OG1RF_12056		hypothetical protein	164.109	129.009	84.9173	326.868	248.761	1.18214	7.54821	1.52784e-05	2.85941e-05	3
OG1RF_RS10520	OG1RF_12057		Snf2 family helicase	196.827	200.959	143.877	242.781	345.465	0.697812	7.78433	0.00385727	0.00790378	1
OG1RF_RS10525	OG1RF_12058	sbcC	exonuclease SbcC	222.94	193.513	210.595	321.915	269.068	0.498913	7.93943	0.0149681	0.0228164	3
OG1RF_RS10530	OG1RF_12059	sbcD	exonuclease sbcCD subunit D	22.5867	19.1389	21.3152	36.6462	90.6138	1.53707	5.3123	0.00330504	0.00683934	1
OG1RF_RS10540	OG1RF_12061		hypothetical protein	688.022	666.317	744.437	478.723	350.596	-0.82977	9.2703	1.58883e-05	5.44679e-05	2
OG1RF_RS10560	OG1RF_12065	nudF	ADP-ribose pyrophosphatase	80.0872	54.5168	102.567	13.2979	22.2601	-1.98545	6.19172	0.00185797	0.00453366	2
OG1RF_RS10565	OG1RF_12066		hypothetical protein	393.155	387.675	426.811	398.936	289.381	-0.301065	8.60784	0.246579	0.386205	2
OG1RF_RS10570	OG1RF_12067		tellurite resistance protein	619.278	616.017	468.743	490.302	599.058	-0.0640561	9.1493	0.722382	0.925506	3
OG1RF_RS10580	OG1RF_12068		DNA mismatch repair protein MutT	178.376	190.809	185.282	132.979	155.82	-0.316774	7.52558	0.30692	0.463897	2
OG1RF_RS10590	OG1RF_12070		hypothetical protein	693.734	695.382	575.51	595.5	549.346	-0.183909	9.30671	0.179992	0.276894	1
OG1RF_RS10595	OG1RF_12071		transcriptional regulator	1226.17	1161.08	1266.97	718.119	543.213	-0.947239	9.98062	7.93287e-13	2.26679e-12	3
OG1RF_RS10600	OG1RF_12072	mutY	A/G-specific adenine glycosylase	206.507	242.427	239.796	128.262	62.297	-1.22515	7.61966	8.13618e-06	2.34899e-05	1
OG1RF_RS10605	OG1RF_12073	recX	recombination regulator RecX	387.2	331.742	295.748	151.165	118.931	-1.30156	8.1321	3.11981e-08	1.1617e-07	1
OG1RF_RS10620	OG1RF_12076	ebgA	beta-galactosidase subunit alpha	993.941	996.593	988.437	713.166	649.825	-0.542195	9.79335	2.57873e-06	5.07643e-06	3
OG1RF_RS10625	OG1RF_12077		amino acid permease	196.578	187.78	155.505	146.277	155.82	-0.234763	7.50338	0.445817	0.637681	2
OG1RF_RS10630	OG1RF_12078		AraC family transcriptional regulator	470.651	464.432	377.033	222.864	213.224	-1.00507	8.53275	2.1259e-07	4.51483e-07	3
OG1RF_RS10635	OG1RF_12079		membrane protein	622.374	803.08	788.032	549.732	568.597	-0.397883	9.41139	0.00858146	0.0133241	3
OG1RF_RS10660	OG1RF_12084	lsa(A)	Lsa family ABC-F type ribosomal protection protein	371.567	351.549	336.272	336.773	233.531	-0.306956	8.40035	0.118881	0.168219	3
OG1RF_RS10665	OG1RF_12085	sdaAB	L-serine dehydratase, iron-sulfur-dependent subunit beta	238.422	254.792	302.305	648.783	360.45	0.930726	8.46943	6.78075e-05	0.000121985	3
OG1RF_RS10670	OG1RF_12086	sdaAA	L-serine dehydratase, iron-sulfur-dependent subunit alpha	506.587	586.928	543.537	238.2	317.148	-0.990797	8.85821	1.54083e-08	5.90416e-08	1
OG1RF_RS10675	OG1RF_12087		peptidase	837.275	902.557	992.583	664.894	595.456	-0.557585	9.69598	0.000581212	0.0015462	2
OG1RF_RS10680	OG1RF_12088	pepA	glutamyl aminopeptidase	758.267	848.493	823.298	636.727	702.257	-0.281562	9.58629	0.0228727	0.0413856	1
OG1RF_RS10685	OG1RF_12089		peptide ABC transporter substrate-binding protein	1135.78	1111.54	1257.27	930.851	879.272	-0.380161	10.0895	0.00639143	0.014212	2
OG1RF_RS10690	OG1RF_12090		RpiR family transcriptional regulator	382.234	517.91	393.725	66.4894	189.21	-1.55201	8.49894	4.67597e-08	2.3817e-07	2
OG1RF_RS10695	OG1RF_12091		hypothetical protein	855.067	909.1	857.935	513.046	787.208	-0.443672	9.64641	0.00385694	0.00790378	1
OG1RF_RS10700	OG1RF_12092	nusG	transcription termination/antitermination protein NusG	451.734	376.399	466.269	82.4539	113.267	-2.15986	8.37773	1.54646e-19	1.4963e-18	1
OG1RF_RS10715	OG1RF_12095		hypothetical protein	2100.47	2047.41	1965.31	1635.64	1146.39	-0.60076	10.8224	9.8457e-05	0.000294431	2
OG1RF_RS10720	OG1RF_12096		membrane protein	1244.99	1102.45	995.892	771.277	918.227	-0.365525	10.0221	0.0129782	0.0272847	2
OG1RF_RS10730	OG1RF_12098		oxidoreductase	658.899	681.461	754.363	398.936	367.291	-0.886727	9.25543	1.1859e-06	4.84018e-06	2
OG1RF_RS10735	OG1RF_12099	xth	exodeoxyribonuclease III	6.45334	22.3288	26.644	4.58077	39.6436	0.162085	4.73064	0.955331	1	1
OG1RF_RS10740	OG1RF_12100		exonuclease	387.2	303.033	319.728	192.392	232.198	-0.67207	8.24499	0.0017821	0.00379113	1
OG1RF_RS10750	OG1RF_12102	trxB2	pyridine nucleotide-disulfide oxidoreductase	671.916	654.72	720.098	356.583	309.682	-1.03107	9.14586	5.10271e-12	1.38843e-11	3
OG1RF_RS10755	OG1RF_12103	ahpC	peroxiredoxin	207.499	257.441	294.466	53.1915	150.255	-1.10838	7.82596	0.000379932	0.00104056	2
OG1RF_RS10760	OG1RF_12104		O-methyltransferase	216.187	153.112	181.179	421.431	560.673	1.40906	8.15906	1.38676e-11	6.96438e-11	1
OG1RF_RS10765	OG1RF_12105	lplA2	lipoate--protein ligase A	167.205	148.36	186.818	128.766	116.766	-0.443797	7.32518	0.104683	0.148801	3
OG1RF_RS10770	OG1RF_12106		hypothetical protein	771.749	938.901	807.301	531.915	651.107	-0.465595	9.60024	0.0040641	0.00930953	2
OG1RF_RS10775	OG1RF_12107		hypothetical protein	790.534	870.822	844.613	691.696	679.604	-0.284447	9.62833	0.0153476	0.0286594	1
OG1RF_RS10780	OG1RF_12108	celM	peptidase M28	517.097	451.531	509.504	361.536	365.527	-0.438341	8.83093	0.0057859	0.00905651	3
OG1RF_RS10785	OG1RF_12109	dltD	D-alanyl-lipoteichoic acid biosynthesis protein DltD	613.067	673.053	615.475	448.915	413.426	-0.548912	9.16345	9.9582e-05	0.000250053	1
OG1RF_RS10795	OG1RF_12111	dltB	D-alanyl-lipoteichoic acid biosynthesis protein DltB	409.787	401.918	492.913	535.95	662.614	0.446745	8.9544	0.00424999	0.00860993	1
OG1RF_RS10800	OG1RF_12112	dltA	D-alanine--poly(phosphoribitol) ligase	1090.61	1113.25	1017.8	1049	855.168	-0.161771	10.0213	0.147568	0.231998	1
OG1RF_RS10810	OG1RF_12113		permease	1724.69	1557.78	1756.09	1267.85	1365.65	-0.351085	10.5987	0.000711139	0.00118808	3
OG1RF_RS10815	OG1RF_12114		ABC transporter ATP-binding protein	709.867	558.219	748.695	398.527	288.832	-0.955083	9.16078	1.20405e-07	4.20245e-07	1
OG1RF_RS10820	OG1RF_12115	nrdD	anaerobic ribonucleoside triphosphate reductase	138.747	146.732	159.864	430.592	396.436	1.47396	7.90086	3.83382e-14	2.3664e-13	1
OG1RF_RS10825	OG1RF_12116	nrdG	anaerobic ribonucleoside-triphosphate reductase activating protein	9.68001	6.37965	15.9864	18.3231	11.3267	0.450362	4.27614	0.730415	0.956832	1
OG1RF_RS10830	OG1RF_12117	dinB	DNA polymerase IV	1345.52	1416.28	1284.24	535.95	588.99	-1.26476	10.0739	3.13963e-28	5.50204e-27	1
OG1RF_RS10835	OG1RF_12118	fetB	iron export ABC transporter permease subunit FetB	136.241	148.36	78.1239	74.2881	71.0747	-0.735755	6.82754	0.0547041	0.0796101	3
OG1RF_RS10840	OG1RF_12119		ABC transporter ATP-binding protein	705.977	664.395	696.322	183.244	121.842	-2.16849	8.99085	3.59454e-33	2.55182e-32	3
OG1RF_RS10855	OG1RF_12122	yaaT	signal peptidase II	866.398	790.494	631.945	425.532	172.515	-1.51865	9.28011	7.26258e-08	3.56863e-07	2
OG1RF_RS10885	OG1RF_12127	tenA	thiaminase II	1068.03	1065.4	1033.79	650.469	555.01	-0.797277	9.82374	3.38099e-12	1.77999e-11	1
OG1RF_RS10890	OG1RF_12128		cobalt ABC transporter permease	319.44	258.376	351.7	137.423	226.535	-0.796036	8.11243	0.00168192	0.00359632	1
OG1RF_RS10895	OG1RF_12129		cobalt ABC transporter ATP-binding protein	571.12	516.751	559.523	371.042	373.782	-0.561073	8.96047	0.00022404	0.000538814	1
OG1RF_RS10900	OG1RF_12130		cobalt ABC transporter permease	171.013	194.579	194.501	87.0346	147.247	-0.704243	7.42718	0.0137226	0.0258369	1
OG1RF_RS10905	OG1RF_12131		membrane protein	480.774	481.663	522.222	508.465	639.96	0.199985	9.04293	0.164507	0.254478	1
OG1RF_RS10910	OG1RF_12132	yniG	multidrug MFS transporter	891.88	944.959	979.349	664.894	595.456	-0.602389	9.7283	9.31358e-05	0.000281542	2
OG1RF_RS10915	OG1RF_12133		sugar MFS transporter	1413.28	1311.02	1436.11	1016.93	1189.31	-0.339129	10.3353	0.00129848	0.00282956	1
OG1RF_RS10920	OG1RF_12134		transcriptional regulator	1061.57	1192.99	1116.38	751.246	849.505	-0.495897	9.98962	1.04619e-05	2.97588e-05	1
OG1RF_RS10925	OG1RF_12135	thiD	hydroxymethylpyrimidine/phosphomethylpyrimidine kinase	500.134	612.446	508.9	146.585	113.267	-2.03405	8.69359	8.26391e-22	9.24524e-21	1
OG1RF_RS10930	OG1RF_12136	thiE	thiamine phosphate synthase	125.84	162.681	154.535	64.1308	79.2871	-1.05467	7.04515	0.000949884	0.00211029	1
OG1RF_RS10955	OG1RF_12141		galactose-1-phosphate uridylyltransferase	464.458	512.81	516.297	193.149	208.147	-1.30819	8.65387	5.86005e-13	1.68991e-12	3
OG1RF_RS10960	OG1RF_12142	galE	UDP-glucose 4-epimerase GalE	24.7711	38.7026	54.347	0	20.307	-1.90934	5.23012	0.0160973	0.0244336	3
OG1RF_RS10970	OG1RF_12144		oxidoreductase	1081.18	1272.06	1224.19	585.106	751.277	-0.786712	10.0195	2.06086e-07	9.37299e-07	2
OG1RF_RS10975	OG1RF_12145		hypothetical protein	800.214	848.493	892.573	444.335	379.445	-1.03243	9.46721	2.03003e-14	1.28792e-13	1
OG1RF_RS10980	OG1RF_12146		sulfurtransferase	70.9867	108.454	87.9251	45.8077	28.3168	-1.22506	6.34332	0.00401721	0.00820116	1
OG1RF_RS10985	OG1RF_12147	glk	glucokinase	1013.17	1014.36	1023.13	476.4	441.742	-1.14194	9.70089	4.1486e-21	4.4812e-20	1
OG1RF_RS10990	OG1RF_12148		hypothetical protein	161.333	194.579	162.528	36.6462	28.3168	-2.37455	7.10298	8.91904e-11	4.20925e-10	1
OG1RF_RS10995	OG1RF_12149		rhomboid family intramembrane serine protease	1623.59	1777.85	1770.11	1063.83	862.577	-0.884681	10.5224	1.22761e-10	8.40547e-10	2
OG1RF_RS11000	OG1RF_12150	fthC	5-formyltetrahydrofolate cyclo-ligase	229.094	274.325	226.474	82.4539	62.297	-1.721	7.62682	1.21732e-09	5.11845e-09	1
OG1RF_RS11005	OG1RF_12151		hypothetical protein	70.9867	114.834	77.2675	18.3231	16.9901	-2.273	6.20844	1.84169e-05	5.1395e-05	1
OG1RF_RS11010	OG1RF_12152		hypothetical protein	484	385.969	500.906	348.139	419.089	-0.265026	8.78233	0.154518	0.24141	1
OG1RF_RS11015	OG1RF_12153		membrane protein	359.181	445.08	373.636	520.017	665.056	0.59217	8.8751	0.00027078	0.000463191	3
OG1RF_RS11020	OG1RF_12154		peptidoglycan-binding protein LysM	944.399	906.287	883.14	262.485	401.064	-1.4598	9.47417	1.55588e-20	6.23847e-20	3
OG1RF_RS11025	OG1RF_12155		beta-carotene 15,15'-monooxygenase	469.602	424.02	393.725	319.149	194.775	-0.853913	8.58379	0.00107939	0.00276298	2
OG1RF_RS11040	OG1RF_12157	rpmG	50S ribosomal protein L33	35.4934	22.3288	69.2743	59.55	22.6535	-0.028911	5.6667	1	1	1
OG1RF_RS11045	OG1RF_12158	penA	cell division protein FtsI	65.5259	66.6317	86.0239	0	16.695	-2.5889	6.06555	0.00010254	0.000305184	2
OG1RF_RS11055	OG1RF_12160		tautomerase	209.734	245.616	213.152	109.938	101.941	-1.06231	7.59925	4.49887e-05	0.0001188	1
OG1RF_RS11060	OG1RF_12161	vanYB	D-Ala-D-Ala carboxypeptidase VanY	625.471	599.891	648.768	198.102	192.917	-1.67274	8.91421	1.00951e-22	4.51758e-22	3
OG1RF_RS11065	OG1RF_12162	vanS	two-component sensor histidine kinase	491.444	378.589	496.292	239.362	328.336	-0.610528	8.70644	0.00553978	0.0123953	2
OG1RF_RS11070	OG1RF_12163	vanR	DNA-binding response regulator	538.768	536.082	549.229	305.851	244.861	-1.03144	8.8781	1.5703e-06	6.29627e-06	2
OG1RF_RS11075	OG1RF_12164		hypothetical protein	1408.86	1396.52	1379.06	411.061	421.371	-1.74399	10.0266	2.61867e-48	3.41791e-47	3
OG1RF_RS11080	OG1RF_12165	aadK	aminoglycoside 6-adenylyltransferase	396.338	383.801	424.586	624.02	751.361	0.775436	8.9915	8.16078e-08	1.77218e-07	3
OG1RF_RS11085	OG1RF_12166		hypothetical protein	93.5734	66.9863	58.6167	261.104	209.545	1.70477	7.01321	1.43111e-09	5.94753e-09	1
OG1RF_RS11090	OG1RF_12167	endOF3	chitinase	290.4	293.464	290.419	467.239	572	0.823374	8.5344	5.50671e-07	1.77871e-06	1
OG1RF_RS11095	OG1RF_12168		hypothetical protein	767.905	754.702	675.941	559.637	340.143	-0.70194	9.32261	7.81118e-05	0.000139621	3
OG1RF_RS11100	OG1RF_12169	yeeN	hypothetical protein	50.9646	12.1149	26.4689	39.8936	0	-1.02101	5.06896	0.588468	0.812955	2
OG1RF_RS11105	OG1RF_12170		nucleotidyltransferase	768.109	799.58	883.399	478.723	534.241	-0.664131	9.51598	3.76916e-05	0.000123639	2
OG1RF_RS11110	OG1RF_12171		methyltransferase	554.987	679.433	663.435	265.685	305.822	-1.15602	9.03654	1.28337e-11	6.47108e-11	1
OG1RF_RS11120	OG1RF_12173	yqeK	HD domain-containing protein	353.112	290.756	294.466	159.574	178.08	-0.855143	8.14239	0.00126178	0.00319074	2
OG1RF_RS11205	OG1RF_12190		hypothetical protein	1013.17	1094.11	1009.81	361.881	254.851	-1.72773	9.63655	3.52598e-34	9.30116e-33	1
OG1RF_RS11210	OG1RF_12191	glxR	2-hydroxy-3-oxopropionate reductase	597.014	563.341	661.722	212.766	261.556	-1.30224	8.99221	3.9116e-10	2.50702e-09	2
OG1RF_RS11215	OG1RF_12192		1,2-diacylglycerol 3-glucosyltransferase	293.627	354.07	293.084	201.554	164.238	-0.76136	8.12691	0.000416851	0.000969044	1
OG1RF_RS11255	OG1RF_12195		hypothetical protein	510.904	554.738	461.95	193.149	253.838	-1.18955	8.70833	9.83825e-11	2.50301e-10	3
OG1RF_RS11265	OG1RF_12197		cysteine desulfhydrase	855.477	905.585	972.731	678.192	500.851	-0.696807	9.66784	6.85621e-05	0.000213968	2
OG1RF_RS11290	OG1RF_12201		2-hydroxyacid dehydrogenase	349.892	409.603	298.909	39.6203	81.2282	-2.54334	8.03829	2.0987e-18	7.87327e-18	3
OG1RF_RS11295	OG1RF_12202		2',3'-cyclic-nucleotide 2'-phosphodiesterase	651.787	590.117	658.106	311.492	260.515	-1.13633	9.04011	1.08925e-12	5.93406e-12	1
OG1RF_RS11300	OG1RF_12203		ABC transporter substrate-binding protein	1215.87	1241.77	1214.26	585.106	606.586	-1.02933	10.0092	2.52369e-13	2.19596e-12	2
OG1RF_RS11305	OG1RF_12204		MBL fold metallo-hydrolase	590.481	507.182	596.825	160.327	203.881	-1.6484	8.8043	6.58484e-18	5.57486e-17	1
OG1RF_RS11310	OG1RF_12205		ABC transporter permease	64.5334	60.6067	34.6371	9.16154	11.3267	-2.32323	5.55893	0.000755357	0.00170227	1
OG1RF_RS11315	OG1RF_12206		ABC transporter permease	383.952	399.927	377.033	341.725	208.147	-0.489763	8.47769	0.0153899	0.0234451	3
OG1RF_RS11320	OG1RF_12207		sugar ABC transporter ATP-binding protein	722.774	912.29	820.634	270.265	385.109	-1.33931	9.36383	1.48581e-15	1.04591e-14	1
OG1RF_RS11325	OG1RF_12208		glucosyl transferase family 2	858.294	877.202	881.915	261.104	362.455	-1.50528	9.42763	8.80343e-25	1.2679e-23	1
OG1RF_RS11330	OG1RF_12209		iron-sulfur cluster biosynthesis protein	112.85	178.694	142.27	305.851	383.986	1.28033	7.71176	2.51147e-06	9.88028e-06	2
OG1RF_RS11335	OG1RF_12210	ktrA	potassium transporter Trk	961.548	1014.36	1124.38	508.465	271.842	-1.38008	9.68449	4.22395e-15	2.88425e-14	1
OG1RF_RS11340	OG1RF_12211		DNA-binding response regulator	903.467	899.53	908.559	320.654	379.445	-1.37905	9.49577	1.93965e-24	2.71449e-23	1
OG1RF_RS11345	OG1RF_12212	liaS	two-component sensor histidine kinase	764.721	708.141	738.038	508.465	775.881	-0.215435	9.47006	0.186169	0.285171	1
OG1RF_RS11350	OG1RF_12213		membrane protein	209.734	232.857	266.44	242.781	300.158	0.181503	7.99244	0.377466	0.53727	1
OG1RF_RS11355	OG1RF_12214	greA	transcription elongation factor GreA	14.5613	0	3.30861	0	0	-3.52355	3.68961	0.306406	0.463399	2
OG1RF_RS11365	OG1RF_12216	nt5e	5'-nucleotidase	1623.59	1353.83	1475.64	797.872	740.147	-0.961801	10.2915	3.61928e-11	2.62896e-10	2
OG1RF_RS11370	OG1RF_12217	wecB	UDP-N-acetyl glucosamine 2-epimerase	390.145	441.855	461.95	604.21	649.825	0.541313	8.98579	0.000132458	0.000231802	3
OG1RF_RS11375	OG1RF_12218		gamma carbonic anhydrase family protein	319.44	357.26	314.399	279.427	198.218	-0.446088	8.27191	0.0240645	0.0432919	1
OG1RF_RS11380	OG1RF_12220	efrB	ABC transporter	2281.26	1955.36	2216.78	2469.04	2826.02	0.295509	11.193	0.00276443	0.00579235	1
OG1RF_RS11385	OG1RF_12221	efrA	multidrug ABC transporter ATP-binding protein	1870.22	1725.49	1813.83	1510.53	1340.26	-0.338717	10.7044	0.000662635	0.00110778	3
OG1RF_RS11390	OG1RF_12222		hypothetical protein	51.6267	38.2779	39.9659	480.981	577.663	3.59834	7.63423	1.37746e-47	9.32952e-46	1
OG1RF_RS11405	OG1RF_12225	cspA3	cold-shock protein	105.569	115.091	148.887	26.5957	27.8251	-2.14641	6.76368	5.15677e-05	0.000164832	2
OG1RF_RS11410	OG1RF_12226	radC	hypothetical protein	222.64	264.755	245.124	142.004	152.911	-0.731089	7.7898	0.00202653	0.00428203	1
OG1RF_RS11415	OG1RF_12227		haloacid dehalogenase	498.725	405.848	443.354	199.468	306.076	-0.730515	8.66402	0.000927973	0.00240486	2
OG1RF_RS11425	OG1RF_12229		hypothetical protein	1587.52	1419.47	1630.61	1154.35	1194.97	-0.399771	10.4718	7.29897e-05	0.000185886	1
OG1RF_RS11430	OG1RF_12230		membrane protein	476.883	405.848	430.119	279.255	289.381	-0.608651	8.65289	0.00454204	0.0103008	2
OG1RF_RS11440	OG1RF_12232	tpx	2-Cys peroxiredoxin	238.774	267.945	202.494	206.135	169.901	-0.311747	7.83305	0.17737	0.273531	1
OG1RF_RS11445	OG1RF_12233		transcriptional regulator	393.654	344.501	333.049	109.938	113.267	-1.67221	8.16	7.74876e-13	4.27718e-12	1
OG1RF_RS11455	OG1RF_12235		protease	2797.52	2545.48	2651.07	1397.13	1580.08	-0.845178	11.126	2.09567e-20	2.17915e-19	1
OG1RF_RS11460	OG1RF_12236		hypothetical protein	300.08	261.566	391.666	274.846	322.812	-0.104385	8.32303	0.694757	0.923151	1
OG1RF_RS11465	OG1RF_12238		guanine permease	1124.86	938.901	1005.82	718.085	740.147	-0.478691	9.873	0.00133616	0.00335849	2
OG1RF_RS11470	OG1RF_12239	sdh	oxidoreductase	706.641	660.294	647.448	265.685	407.762	-1.01698	9.14204	1.77276e-09	7.33092e-09	1
OG1RF_RS11475	OG1RF_12240	maa2	acetyltransferase	742.134	851.683	698.072	760.408	798.534	0.0304757	9.59813	0.830745	1	1
OG1RF_RS11480	OG1RF_12241		LysR family transcriptional regulator	241.518	187.063	251.355	406.108	639.672	1.20358	8.38569	5.87876e-08	1.29003e-07	3
OG1RF_RS11490	OG1RF_12243	rbsD	D-ribose pyranase	262.104	190.809	234.911	26.5957	89.0402	-1.71813	7.61008	1.26928e-06	5.16365e-06	2
OG1RF_RS11495	OG1RF_12244	rbsK	ribokinase	1008.37	1126.68	1310.21	877.66	712.322	-0.56938	10.0198	0.000948838	0.00245386	2
OG1RF_RS11500	OG1RF_12245		LacI family transcriptional regulator	209.734	226.478	157.199	137.423	113.267	-0.635542	7.50634	0.0200042	0.0364056	1
OG1RF_RS11505	OG1RF_12246		esterase	984.134	874.012	897.901	723.762	736.237	-0.331056	9.74846	0.00431511	0.00873479	1
OG1RF_RS11510	OG1RF_12247	ulaA2	PTS ascorbate transporter subunit IIC	1287.44	1110.06	1198.98	751.246	538.02	-0.879364	9.98536	6.43477e-11	3.06569e-10	1
OG1RF_RS11520	OG1RF_12249		transcription antiterminator BglG	503.36	494.423	503.571	893.25	804.198	0.766854	9.28942	4.58858e-10	2.02447e-09	1
OG1RF_RS11525	OG1RF_12250		hypothetical protein	607.935	651.173	655.105	452.128	333.901	-0.775504	9.15383	8.09524e-05	0.000249222	2
OG1RF_RS11530	OG1RF_12251		cell wall surface anchor protein	177.467	232.857	135.884	87.0346	79.2871	-1.11183	7.30203	0.0008664	0.00193511	1
OG1RF_RS11535	OG1RF_12252		cell surface protein	54.6049	93.8901	112.493	13.2979	116.865	-0.171838	6.58029	0.604692	0.831245	2
OG1RF_RS11540	OG1RF_12253		hypothetical protein	787.307	807.025	727.38	513.046	390.772	-0.757178	9.39345	5.56997e-08	2.02883e-07	1
OG1RF_RS11545	OG1RF_12254		amidinotransferase	819.574	762.368	793.99	659.631	634.297	-0.289193	9.55048	0.0143136	0.0268688	1
OG1RF_RS11550	OG1RF_12255	phoB	alkaline phosphatase	138.332	112.062	72.7894	0	38.9551	-2.00352	6.58991	0.000188887	0.000539125	2
OG1RF_RS11555	OG1RF_12256	mutS2	DNA mismatch repair protein MutS	822.801	854.873	738.038	448.915	441.742	-0.848683	9.42888	3.41659e-10	1.5262e-09	1
OG1RF_RS11560	OG1RF_12257		2-dehydro-3-deoxyphosphooctonate aldolase	0	0	0	0	11.13	3.91548	3.37046	0.334412	0.498769	2
OG1RF_RS11570	OG1RF_12259		PTS fructose transporter subunit IID	588.314	535.387	536.677	188.197	187.84	-1.55649	8.76393	2.2794e-18	8.51295e-18	3
OG1RF_RS11575	OG1RF_12260		PTS sorbose transporter subunit IIC	553.33	590.599	582.315	265.957	361.726	-0.801476	8.99853	2.21331e-05	7.47513e-05	2
OG1RF_RS11580	OG1RF_12261		PTS sugar transporter	61.8856	54.5168	52.9378	132.979	38.9551	0.360104	6.07927	0.382583	0.557415	2
OG1RF_RS11585	OG1RF_12262		PTS fructose transporter subunit IIA	174.736	133.263	142.27	26.5957	66.7802	-1.45706	7.06779	0.000326953	0.000906354	2
OG1RF_RS11590	OG1RF_12263		transcription antiterminator BglG	1303.57	1339.73	1470.75	1209.32	1087.37	-0.253826	10.3453	0.0127694	0.0241876	1
OG1RF_RS11605	OG1RF_12266		transcriptional regulator	1406.83	1148.34	1084.41	920.735	594.653	-0.66463	10.0515	6.44936e-05	0.000165765	1
OG1RF_RS11610	OG1RF_12267		permease	148.427	108.454	101.247	380.204	402.099	1.71663	7.71152	6.41526e-15	4.27459e-14	1
OG1RF_RS11615	OG1RF_12268		ABC transporter ATP-binding protein	278.675	258.018	298.909	123.814	162.456	-0.959053	7.91208	3.10364e-05	5.71891e-05	3
OG1RF_RS11620	OG1RF_12269		RND transporter	132.293	175.44	149.206	109.938	147.247	-0.260048	7.24531	0.413519	0.583818	1
OG1RF_RS11625	OG1RF_12270		rhodanese-like domain-containing protein	100.027	86.1252	103.911	146.585	73.6237	0.216222	6.77002	0.607021	0.816529	1
OG1RF_RS11630	OG1RF_12271	cdr	CoA-disulfide reductase	1093.84	1046.26	988.491	746.666	787.208	-0.443396	9.89589	5.94329e-05	0.000154021	1
OG1RF_RS11635	OG1RF_12272		sulfurtransferase	303.307	251.996	242.46	146.585	96.2772	-1.09865	7.83365	1.03383e-05	2.94407e-05	1
OG1RF_RS11645	OG1RF_12274		MFS transporter	2403.87	2542.29	2424.6	1273.45	1608.4	-0.778224	11.0272	1.2737e-13	7.42298e-13	1
OG1RF_RS11650	OG1RF_12275	agxt	aminotransferase V	1497.17	1470.51	1508.05	819.958	832.515	-0.853732	10.3014	9.15722e-19	8.22509e-18	1
OG1RF_RS11655	OG1RF_12276		purine catabolism regulatory protein	693.734	749.609	687.414	462.658	532.356	-0.520146	9.33219	0.000105285	0.000263581	1
OG1RF_RS11660	OG1RF_12277		hypothetical protein	272.482	354.774	292.115	658.688	401.064	0.791017	8.61109	0.000207315	0.000358051	3
OG1RF_RS11665	OG1RF_12278	allC	Zn-dependent hydrolase	498.725	596.657	638.562	345.745	417.376	-0.560121	9.05624	0.00362617	0.00838783	2
OG1RF_RS11670	OG1RF_12279	allB	cyclic amidohydrolase	1003.49	1087.73	1047.11	787.892	843.841	-0.362731	9.92549	0.000811646	0.00181931	1
OG1RF_RS11675	OG1RF_12280		allantoin permease	609.841	606.067	575.51	732.923	804.198	0.360804	9.36873	0.00292913	0.00610174	1
OG1RF_RS11680	OG1RF_12281		GNAT family acetyltransferase	542.08	459.335	404.988	352.719	481.386	-0.176854	8.83307	0.373139	0.53251	1
OG1RF_RS11685	OG1RF_12282	sylA	MarR family transcriptional regulator	149.253	142.35	122.419	79.7872	22.2601	-1.76341	6.93696	0.000866927	0.00225599	2
OG1RF_RS11690	OG1RF_12283		hypothetical protein	1288.68	1269.03	1234.11	398.936	578.761	-1.28552	10.0056	4.84707e-17	6.04316e-16	2
OG1RF_RS11695	OG1RF_12284		sodium-independent anion transporter	458.187	535.89	479.591	242.781	322.812	-0.811311	8.74598	6.58794e-06	1.91524e-05	1
OG1RF_RS11700	OG1RF_12285	cbh	choloylglycine hydrolase	393.155	366.474	373.873	691.489	645.542	0.809382	8.8717	3.4605e-06	1.33621e-05	2
OG1RF_RS11705	OG1RF_12286		hypothetical protein	225.7	224.125	198.517	93.0851	89.0402	-1.25368	7.5873	0.000185686	0.000530593	2
OG1RF_RS11710	OG1RF_12287		hypothetical protein	141.973	112.062	158.813	332.447	200.34	0.859932	7.4321	0.00439976	0.0100053	2
OG1RF_RS11715	OG1RF_12288		purine catabolism regulatory protein	706.641	663.483	578.174	774.15	826.851	0.304096	9.4638	0.0173848	0.0320105	1
OG1RF_RS11720	OG1RF_12289		hypothetical protein	1016.4	1033.5	1121.71	357.3	487.049	-1.34438	9.72289	2.41552e-22	2.81549e-21	1
OG1RF_RS11725	OG1RF_12290	fdrA	hypothetical protein	1026.57	1078.22	1088.53	851.064	651.107	-0.562391	9.91656	0.000428329	0.00116294	2
OG1RF_RS11730	OG1RF_12291		hypothetical protein	2412.09	2322.16	2449.01	1342.14	989.968	-1.03657	10.9191	6.33003e-16	2.09552e-15	3
OG1RF_RS11735	OG1RF_12292		membrane protein	1033.85	1275.09	1227.49	651.596	651.107	-0.858499	9.99239	5.43397e-08	2.73444e-07	2
OG1RF_RS11740	OG1RF_12293		hypothetical protein	471.094	488.043	516.893	247.362	322.812	-0.805109	8.75303	4.32265e-06	1.27143e-05	1
OG1RF_RS11745	OG1RF_12294	pmr1	ATPase	529.174	558.219	527.55	242.781	215.208	-1.22258	8.79608	1.05709e-12	5.77139e-12	1
OG1RF_RS11750	OG1RF_12295	sstT	serine/threonine transporter SstT	753.548	623.915	651.796	292.553	417.376	-0.846382	9.21087	4.31851e-06	1.62271e-05	2
OG1RF_RS11755	OG1RF_12296		hypothetical protein	803.441	870.822	921.881	645.889	639.96	-0.431512	9.63874	0.000375816	0.000876903	1
OG1RF_RS11765	OG1RF_12298		DNA-binding protein	2628.32	2619.84	2938.05	1795.21	1630.55	-0.688494	11.2128	2.25768e-09	1.31882e-08	2
OG1RF_RS11770	OG1RF_12299		hypothetical protein	498.519	457.981	482.33	173.339	142.149	-1.60023	8.55823	1.83407e-16	6.27037e-16	3
OG1RF_RS11775	OG1RF_12300		hypothetical protein	687.398	677.296	726.892	237.722	218.301	-1.60893	9.07584	1.50653e-23	7.10992e-23	3
OG1RF_RS11780	OG1RF_12301	gst	hypothetical protein	451.401	578.484	526.069	265.957	127.995	-1.57237	8.75135	3.25786e-08	1.67988e-07	2
OG1RF_RS11785	OG1RF_12302		sodium:dicarboxylate symporter	1587.52	1748.02	1897.05	1433.78	1523.45	-0.243428	10.6932	0.0189326	0.0346568	1
OG1RF_RS11790	OG1RF_12303		silent information regulator protein Sir2	541.868	432.179	624.991	2080.07	1731.18	1.83909	10.0288	3.92737e-35	3.05652e-34	3
OG1RF_RS11805	OG1RF_12305	htrA	serine protease	303.307	363.64	309.07	169.488	203.881	-0.808802	8.16941	0.000174712	0.000425904	1
OG1RF_RS11820	OG1RF_12308		thiol reductase thioredoxin	9.68001	6.37965	2.6644	0	0	-3.85243	3.52028	0.164898	0.254925	1
OG1RF_RS11825	OG1RF_12309	pepA	glutamyl aminopeptidase	1326.16	1502.41	1369.5	861.185	815.525	-0.735023	10.2376	4.71459e-12	2.43604e-11	1
OG1RF_RS11830	OG1RF_12310		peptidase	551.76	612.446	620.804	467.239	419.089	-0.420791	9.11042	0.00401876	0.00820116	1
OG1RF_RS11840	OG1RF_12311	traC2	peptide ABC transporter substrate-binding protein	516.267	555.029	551.53	838.281	753.228	0.560966	9.31067	6.94868e-06	2.01466e-05	1
OG1RF_RS11845	OG1RF_12312		PTS N-acetylgalactosamine transporter subunit IID	567.891	578.484	585.624	292.553	300.511	-0.953501	8.97803	1.07002e-06	4.41032e-06	2
OG1RF_RS11850	OG1RF_12313		PTS acetylgalactosamine transporter subunit IIC	164.56	133.973	154.535	160.327	203.881	0.254454	7.38509	0.308878	0.450815	1
OG1RF_RS11855	OG1RF_12314	nagA	N-acetylglucosamine-6-phosphate deacetylase	1216.45	1192.99	1233.62	577.177	538.02	-1.11853	9.95489	1.35184e-23	1.75529e-22	1
OG1RF_RS11870	OG1RF_12317		PTS mannose transporter subunit IIA	41.9467	66.9863	39.9659	27.4846	11.3267	-1.27054	5.58184	0.035871	0.0628182	1
OG1RF_RS11875	OG1RF_12318		membrane protein	1910.19	1674.66	1806.46	1484.17	1444.16	-0.294274	10.7172	0.00148725	0.00320192	1
OG1RF_RS11885	OG1RF_12320		RpiR family transcriptional regulator	885.567	912.737	743.875	559.637	599.058	-0.550415	9.5678	8.8461e-05	0.000157557	3
OG1RF_RS11890	OG1RF_12321	tag2	3-methyladenine DNA glycosylase	513.04	373.209	346.371	128.262	226.535	-1.23166	8.41111	2.2714e-06	6.89954e-06	1
OG1RF_RS11895	OG1RF_12322		hypothetical protein	422.694	452.955	412.981	229.038	254.851	-0.831722	8.5529	3.68278e-06	1.0909e-05	1
OG1RF_RS11905	OG1RF_12324	thiT	energy-coupled thiamine transporter ThiT	1383.32	1408.35	1234.11	638.298	884.837	-0.756115	10.1894	3.51825e-07	1.54679e-06	2
OG1RF_RS11910	OG1RF_12325		hypothetical protein	1004.73	1129.71	1042.21	704.787	1029.53	-0.227684	9.98976	0.119106	0.201267	2
OG1RF_RS11915	OG1RF_12326		hypothetical protein	364.033	302.871	274.615	372.34	278.251	-0.00729864	8.32598	0.960211	1	2
OG1RF_RS11920	OG1RF_12327	srtA	class A sortase	606.614	628.395	647.448	325.235	430.416	-0.749328	9.10555	1.52457e-06	4.69357e-06	1
OG1RF_RS11925	OG1RF_12328		hypothetical protein	944.399	764.377	869.553	391.251	329.989	-1.25141	9.42817	1.398e-15	4.53219e-15	3
OG1RF_RS11930	OG1RF_12329	yfkJ	protein-tyrosine-phosphatase	251.183	196.866	241.529	146.277	133.56	-0.731346	7.73954	0.0170229	0.0345701	2
OG1RF_RS11935	OG1RF_12330		TetR family transcriptional regulator	1114.7	977.242	1076.75	440.776	583.828	-1.04505	9.75867	2.12557e-13	6.24465e-13	3
OG1RF_RS11940	OG1RF_12331		lipase	622.496	587.57	598.858	265.957	500.851	-0.53175	9.11703	0.00450323	0.0102313	2
OG1RF_RS11970	OG1RF_12336	def	peptide deformylase	120.131	130.235	148.887	66.4894	83.4752	-0.767284	7.00307	0.0537592	0.0982644	2
OG1RF_RS11975	OG1RF_12337		haloacid dehalogenase	167.787	140.352	162.528	27.4846	33.9802	-2.35195	6.98038	1.01699e-09	4.29777e-09	1
OG1RF_RS11980	OG1RF_12338		DNA alkylation repair protein	587.254	669.863	618.14	471.819	492.713	-0.376112	9.19029	0.00760805	0.0149653	1
OG1RF_RS11985	OG1RF_12339		formate/nitrite transporter	809.894	854.873	785.997	581.758	351.129	-0.784575	9.46512	8.15641e-07	2.58734e-06	1
OG1RF_RS12010	OG1RF_12343		hypothetical protein	2803.98	2807.05	2659.07	4635.74	4474.06	0.727331	11.7505	2.56381e-31	5.63589e-30	1
OG1RF_RS12015	OG1RF_12345		hypothetical protein	917.363	972.217	976.04	1529.26	1419.08	0.609305	10.1424	2.91941e-07	1.29488e-06	2
OG1RF_RS12025	OG1RF_12347		hypothetical protein	422.278	414.934	373.873	226.064	261.556	-0.689631	8.52729	0.00179324	0.00438854	2
OG1RF_RS12030	OG1RF_12348		acetyltransferase	235.547	188.2	141.213	458.077	543.683	1.4161	8.18913	4.25674e-11	2.07134e-10	1
OG1RF_RS12035	OG1RF_12349	pepT	peptidase T	1794.68	1826.31	1647.69	970.745	834.752	-0.99319	10.5247	9.97277e-14	9.12108e-13	2
OG1RF_RS12040	OG1RF_12350		peptide ABC transporter substrate-binding protein	935.734	1036.69	1001.81	787.892	611.643	-0.49012	9.81257	7.53188e-05	0.000191429	1
OG1RF_RS12045	OG1RF_12351		iron ABC transporter substrate-binding protein	72.8065	39.3733	72.7894	212.766	127.995	1.38059	6.52282	0.000614434	0.00162595	2
OG1RF_RS12050	OG1RF_12352		iron ABC transporter ATP-binding protein	254.823	245.326	244.837	106.383	122.43	-1.07613	7.79719	0.000264216	0.000743125	2
OG1RF_RS12055	OG1RF_12353		iron ABC transporter permease	658.241	599.687	655.441	480.981	430.416	-0.479274	9.19209	0.000645533	0.00146664	1
OG1RF_RS12060	OG1RF_12354		iron ABC transporter permease	648.561	663.483	588.831	430.592	515.366	-0.428236	9.19302	0.00323449	0.00669887	1
OG1RF_RS12065	OG1RF_12355		hypothetical protein	214.779	260.469	201.825	438.83	172.515	0.303153	7.93392	0.284494	0.437119	2
OG1RF_RS12080	OG1RF_12357	gshAB	bifunctional glutamate--cysteine ligase/glutathione synthetase	1121.22	1381.09	1392.92	691.489	1040.66	-0.52744	10.2007	0.0014238	0.00356805	2
OG1RF_RS12085	OG1RF_12358	entB	amidase	182.016	196.866	158.813	106.383	94.6052	-0.86452	7.38858	0.0157932	0.0323083	2
OG1RF_RS12090	OG1RF_12359		membrane protein	509.814	539.08	482.256	274.846	209.545	-1.05462	8.74918	1.97792e-09	8.16584e-09	1
OG1RF_RS12100	OG1RF_12361		cupin	171.013	191.389	138.549	210.715	237.861	0.427928	7.57362	0.0735745	0.122104	1
OG1RF_RS12125	OG1RF_12366		peptide ABC transporter substrate-binding protein	2038.58	2356.34	2362.35	1688.83	1241	-0.662913	10.9491	1.48731e-05	5.11978e-05	2
OG1RF_RS12130	OG1RF_12367		peptide ABC transporter permease	925.82	906.287	832.189	807.264	771.668	-0.170867	9.74847	0.146494	0.205092	3
OG1RF_RS12135	OG1RF_12368		peptide ABC transporter permease	579.025	457.981	536.677	222.864	203.07	-1.29868	8.72994	3.27756e-12	9.04579e-12	3
OG1RF_RS12140	OG1RF_12369		peptide ABC transporter ATP-binding protein	975.363	1028.85	968.057	302.105	533.06	-1.24834	9.628	1.37109e-12	3.86063e-12	3
OG1RF_RS12145	OG1RF_12370		dipeptide/oligopeptide/nickel ABC transporter ATP-binding protein	1122.88	1269.55	1145.69	719.181	719.247	-0.712006	10.0012	2.21182e-10	1.00596e-09	1
OG1RF_RS12175	OG1RF_12376		DNA-binding response regulator	1177.73	1173.86	1190.98	842.862	968.435	-0.391106	10.0903	0.000194587	0.000472057	1
OG1RF_RS12180	OG1RF_12377		accessory gene regulator C	913.435	828.882	903.52	1213.37	1167.66	0.432785	9.96946	4.77034e-05	8.66894e-05	3
OG1RF_RS12185	OG1RF_12378		ABC transporter permease	2722.96	2638.01	2679.97	2034.57	2148.1	-0.346314	11.2768	0.000146357	0.000424995	2
OG1RF_RS12190	OG1RF_12379		sodium ABC transporter ATP-binding protein	615.215	657.231	757.672	465.426	306.076	-0.906917	9.21089	2.32554e-05	7.8016e-05	2
OG1RF_RS12195	OG1RF_12380	rpmB2	50S ribosomal protein L28	380.747	360.45	410.317	146.585	130.257	-1.46427	8.29423	4.64427e-12	2.40466e-11	1
OG1RF_RS12215	OG1RF_12384	ireK	serine/threonine protein kinase	829.254	864.442	860.6	577.177	458.733	-0.703515	9.54319	3.1119e-08	1.16048e-07	1
OG1RF_RS12220	OG1RF_12385	pphA	protein phosphatase	1077.54	887.413	942.954	664.894	656.672	-0.551585	9.77969	0.000471884	0.00127018	2
OG1RF_RS12235	OG1RF_12388	def	peptide deformylase	21.842	30.2871	19.8517	13.2979	0	-2.44863	4.82055	0.090239	0.156714	2
OG1RF_RS12255	OG1RF_12392		D-alanyl-D-alanine carboxypeptidase	1516.53	1553.44	1556.01	783.312	611.643	-1.13049	10.2877	1.21013e-24	1.71333e-23	1
OG1RF_RS12260	OG1RF_12393		hypothetical protein	487.804	554.255	559.155	359.043	328.336	-0.659039	8.92617	0.00134603	0.00337992	2
OG1RF_RS12265	OG1RF_12394		hypothetical protein	900.241	880.391	1036.45	732.923	741.901	-0.353941	9.77773	0.00362748	0.00746343	1
OG1RF_RS12275	OG1RF_12396		RNA-binding protein	696.961	762.368	719.387	705.439	560.673	-0.185439	9.45764	0.151305	0.23713	1
OG1RF_RS12280	OG1RF_12397	eda	4-hydroxy-2-oxoglutarate aldolase	1823.07	1856.48	1790.47	1273.45	1415.84	-0.44417	10.6928	5.51163e-07	1.77871e-06	1
OG1RF_RS12285	OG1RF_12398	uxuA	mannonate dehydratase	913.147	1030.31	879.251	1420.04	1070.38	0.414565	10.0461	0.00173014	0.00368686	1
OG1RF_RS12290	OG1RF_12399	sorA	PTS fructose transporter subunit IIA	784.081	807.025	871.257	471.819	617.307	-0.609014	9.51808	1.14532e-05	3.24679e-05	1
OG1RF_RS12300	OG1RF_12401	sorD	PTS mannose transporter subunit IID	567.894	519.941	471.598	545.112	430.416	-0.0757112	9.01292	0.610847	0.821235	1
OG1RF_RS12305	OG1RF_12402	sorC	PTS sorbose transporter subunit IIC	1400.37	1531.12	1348.18	952.8	923.129	-0.600704	10.2981	5.7895e-09	2.2848e-08	1
OG1RF_RS12310	OG1RF_12403	gldA2	alcohol dehydrogenase	1070.26	1326.58	1296.98	545.213	634.411	-1.03257	10.0179	1.75943e-10	1.17577e-09	2
OG1RF_RS12315	OG1RF_12404		2-hydroxyacid dehydrogenase	480.523	530.025	463.205	265.957	311.641	-0.729191	8.79451	0.000437328	0.0011847	2
OG1RF_RS12320	OG1RF_12405	gnd	6-phosphogluconate dehydrogenase	632.427	590.117	631.462	320.654	288.832	-1.01331	9.028	5.01305e-11	2.41127e-10	1
OG1RF_RS12325	OG1RF_12406		RpiR family transcriptional regulator	720.785	745.064	774.215	319.149	272.686	-1.37661	9.27169	3.74111e-13	3.22172e-12	2
OG1RF_RS12330	OG1RF_12407		hypothetical protein	454.96	338.121	375.68	306.912	356.792	-0.236726	8.55886	0.228342	0.342855	1
OG1RF_RS12335	OG1RF_12408		hypothetical protein	1300.35	1317.4	1316.21	710.019	719.247	-0.8764	10.1137	1.51204e-17	1.23025e-16	1
OG1RF_RS12350	OG1RF_12412		hypothetical protein	451.401	417.962	373.873	265.957	261.556	-0.65294	8.57042	0.00378849	0.00874214	2
OG1RF_RS12360	OG1RF_12414		hypothetical protein	2358.93	2462.34	2501.31	1382.98	1391.25	-0.814463	11.0229	5.52496e-15	5.74505e-14	2
OG1RF_RS12370	OG1RF_12416		hypothetical protein	659.531	528.936	597.818	118.861	131.996	-2.24464	8.78248	8.31604e-28	4.88056e-27	3
OG1RF_RS12375	OG1RF_12417		transcriptional regulator	684.054	912.29	692.743	316.073	334.139	-1.23005	9.27986	3.21438e-12	1.69942e-11	1
OG1RF_RS12380	OG1RF_12418		zinc protease	1278.81	1286.86	1307.73	1129.18	1025.51	-0.26017	10.252	0.00995497	0.0153995	3
OG1RF_RS12385	OG1RF_12419	yueF	peptidase M16	764.721	953.757	940.532	490.142	538.02	-0.792798	9.5824	2.82082e-08	1.0535e-07	1
OG1RF_RS12390	OG1RF_12420	mscL	large-conductance mechanosensitive channel	438.827	452.955	479.591	274.846	402.099	-0.455288	8.73036	0.0143457	0.0269089	1
OG1RF_RS12395	OG1RF_12421		hypothetical protein	651.787	701.761	578.174	545.112	611.643	-0.155947	9.29261	0.276515	0.409059	1
OG1RF_RS12400	OG1RF_12422		hypothetical protein	1229.36	1362.05	1300.23	503.885	504.039	-1.36353	10.0033	2.95778e-31	6.4454e-30	1
OG1RF_RS12405	OG1RF_12423	treR	trehalose operon repressor	1724.69	1944.81	2082.17	599.258	690.44	-1.57103	10.5	2.56961e-32	1.78378e-31	3
OG1RF_RS12410	OG1RF_12425	trePP	glycosyl hydrolase	838.934	1046.26	764.682	490.142	566.337	-0.743925	9.58187	2.76748e-06	8.35579e-06	1
OG1RF_RS12415	OG1RF_12426	pgmB	beta-phosphoglucomutase	906.442	917.7	1177.87	851.064	901.532	-0.18181	9.9236	0.263961	0.409842	2
OG1RF_RS12420	OG1RF_12428		hypothetical protein	235.547	175.44	186.508	206.135	96.2772	-0.361763	7.58956	0.204229	0.310368	1
OG1RF_RS12430	OG1RF_12432	msrB	peptide-methionine (R)-S-oxide reductase	628.567	699.873	601.214	99.0508	137.073	-2.44434	8.87067	1.82638e-34	1.36624e-33	3
OG1RF_RS12435	OG1RF_12433	maf	maf-like protein	564.667	599.687	476.927	279.427	203.881	-1.15478	8.82531	6.40482e-10	2.7721e-09	1
OG1RF_RS12440	OG1RF_12434	mutL	DNA mismatch repair protein MutL	2858.83	2810.23	2781.63	1612.43	1727.33	-0.757508	11.2267	1.04404e-24	1.48656e-23	1
OG1RF_RS12445	OG1RF_12435	mutS	DNA mismatch repair protein MutS	2813.97	2731.9	2795.78	1196.81	1446.9	-1.0347	11.154	9.34966e-21	1.69784e-19	2
OG1RF_RS12450	OG1RF_12436		hypothetical protein	54.8534	57.4168	66.6099	0	0	-7.07367	5.63696	2.82367e-09	1.15059e-08	1
OG1RF_RS12455	OG1RF_12437		metallophosphoesterase	258.134	322.172	253.118	105.358	135.921	-1.21226	7.87644	1.92119e-06	5.8785e-06	1
OG1RF_RS12470	OG1RF_12440	cinA	damage-inducible protein A	1545.57	1684.23	1609.3	961.962	821.188	-0.846425	10.4122	2.00601e-16	1.51418e-15	1
OG1RF_RS12475	OG1RF_12441		hypothetical protein	1145.47	1094.11	1007.14	384.785	288.832	-1.66207	9.70085	3.28141e-32	7.90693e-31	1
OG1RF_RS12480	OG1RF_12442		dihydrodipicolinate reductase	1215.87	1226.63	1240.73	1077.13	934.922	-0.319115	10.1791	0.0185539	0.0373762	2
OG1RF_RS12485	OG1RF_12443		Rrf2 family transcriptional regulator	123.856	170.937	118.884	19.8102	65.9979	-1.68185	6.84713	3.5699e-05	6.53005e-05	3
OG1RF_RS12495	OG1RF_12445		hypothetical protein	578.812	623.915	529.378	877.66	1157.52	0.860325	9.51561	1.43442e-07	6.70646e-07	2
OG1RF_RS12500	OG1RF_12446	dapE	succinyl-diaminopimelate desuccinylase	900.241	838.924	788.661	444.335	600.317	-0.702712	9.52753	7.58692e-07	2.4128e-06	1
OG1RF_RS12505	OG1RF_12447		hypothetical protein	916.374	918.669	852.607	755.827	940.119	-0.0878539	9.78806	0.502121	0.68911	1
OG1RF_RS12510	OG1RF_12448		DNA-directed RNA polymerase subunit sigma	179.591	193.513	207.198	158.481	76.1514	-0.713074	7.46012	0.0156849	0.023851	3
OG1RF_RS12515	OG1RF_12449		hypothetical protein	1106.66	917.7	956.188	1276.6	1229.87	0.331589	10.0823	0.0139378	0.0289379	2
OG1RF_RS12520	OG1RF_12450		hypothetical protein	348.48	376.399	412.981	215.296	203.881	-0.855921	8.38077	9.68392e-06	2.77348e-05	1
OG1RF_RS12525	OG1RF_12451		cell wall surface anchor protein	845.314	932.089	855.966	485.349	497.523	-0.836375	9.54382	1.27647e-10	3.2149e-10	3
OG1RF_RS12530	OG1RF_12452	ubiD	cell surface protein	1252.27	1135.77	1257.27	478.723	500.851	-1.29695	9.95251	2.12596e-17	2.78935e-16	2
OG1RF_RS12535	OG1RF_12453		cell surface protein	294.867	269.555	274.615	66.4894	83.4752	-1.82827	7.8748	1.40696e-08	7.5178e-08	2
OG1RF_RS12540	OG1RF_12454	ubiD2	hypothetical protein	0	0	0	217.912	167.533	8.68059	6.08355	8.888e-28	5.20405e-27	3
OG1RF_RS12550	OG1RF_12456		hypothetical protein	2068.39	2144.77	2296.16	3412.3	3010.52	0.566567	11.3313	3.13606e-09	7.40016e-09	3
OG1RF_RS12555	OG1RF_12458		lipase	411.357	427.049	476.44	332.447	523.111	0.0487705	8.81914	0.978305	1	2
OG1RF_RS12560	OG1RF_12459	entB2	isochorismatase	1386.96	1611.28	1495.49	1263.3	1140.83	-0.339595	10.456	0.0104348	0.0224654	2
OG1RF_RS12565	OG1RF_12460	lrgB	antiholin	615.215	678.432	731.203	984.043	1135.26	0.674978	9.66079	4.27909e-06	1.61676e-05	2
OG1RF_RS12570	OG1RF_12461	lrgA	murein hydrolase regulator LrgA	1003.49	1135.58	967.176	1058.16	883.485	-0.0826952	9.99518	0.47693	0.660923	1
OG1RF_RS12575	OG1RF_12462	lytR	DNA-binding response regulator	229.341	242.297	277.923	359.043	222.601	0.115833	8.04284	0.551273	0.767495	2
OG1RF_RS12580	OG1RF_12463	lytS	sensor protein LytS	1100.29	1049.45	996.484	1168.1	1517.78	0.349533	10.1755	0.00346206	0.00714673	1
OG1RF_RS12585	OG1RF_12464		membrane protein	41.9467	41.4677	21.3152	4.58077	11.3267	-2.10754	5.07185	0.00894617	0.0174061	1
OG1RF_RS12590	OG1RF_12465		ABC transporter permease	1001.09	1141.82	1191.1	558.511	1012.83	-0.426184	10.0085	0.0170865	0.034643	2
OG1RF_RS12595	OG1RF_12466		ABC transporter ATP-binding protein	116.49	102.976	125.727	186.17	200.34	0.766144	7.16593	0.0142778	0.0295705	2
OG1RF_RS12600	OG1RF_12467		peroxiredoxin	353.112	318.015	387.107	252.66	155.82	-0.904065	8.30464	0.00156724	0.00388862	2
OG1RF_RS12605	OG1RF_12468	rpsN	30S ribosomal protein S14 2	138.747	169.061	165.193	137.423	67.9604	-0.581239	7.22338	0.0577254	0.0978754	1
OG1RF_RS12610	OG1RF_12469	rpmG	50S ribosomal protein L33	622.496	639.059	622.019	199.468	289.381	-1.26783	9.04249	1.12483e-10	7.76534e-10	2
OG1RF_RS12615	OG1RF_12470		cobalamin synthesis protein CobW	782.67	814.724	850.313	558.511	873.707	-0.113382	9.65201	0.406978	0.587831	2
OG1RF_RS12625	OG1RF_12472		zinc ABC transporter substrate-binding protein AdcA	1041.13	1172.11	1359.84	625	857.012	-0.633743	10.0523	0.000139629	0.000406874	2
OG1RF_RS12635	OG1RF_12474		ABC transporter permease	335.574	379.589	343.707	874.927	724.911	1.18872	8.99251	5.49401e-16	3.99072e-15	1
OG1RF_RS12640	OG1RF_12475		ABC transporter ATP-binding protein	96.8001	86.1252	127.891	50.3885	45.3069	-1.11331	6.57319	0.0049353	0.0099181	1
OG1RF_RS12645	OG1RF_12476		PTS mannose transporter subunit IIA	171.013	127.593	175.85	22.9038	56.6337	-2.04139	7.02071	2.22783e-07	7.53432e-07	1
OG1RF_RS12655	OG1RF_12478		PTS mannose transporter subunit IIC	416.24	408.297	359.693	219.877	164.238	-1.01523	8.39627	3.59814e-07	1.19114e-06	1
OG1RF_RS12660	OG1RF_12479		PTS mannose transporter subunit IID	471.094	491.233	519.557	348.139	339.802	-0.523138	8.82252	0.000948	0.00210798	1
OG1RF_RS12665	OG1RF_12480		RNA polymerase subunit sigma-54	2800.75	3103.7	3104.02	1333	1517.78	-1.08114	11.2423	2.38488e-29	4.46008e-28	1
OG1RF_RS12670	OG1RF_12481		choline-binding protein	1587.52	1470.51	1516.04	2354.52	2242.69	0.594736	10.8261	1.20523e-13	7.07331e-13	1
OG1RF_RS12680	OG1RF_12485		phosphatidylglycerol--membrane-oligosaccharide glycerophosphotransferase	1015.62	1151.4	1100.53	609.163	497.523	-0.974445	9.81631	1.58837e-13	4.69393e-13	3
OG1RF_RS12695	OG1RF_12488	dps	DNA starvation/stationary phase protection protein	191.976	135.459	193.611	44.5729	86.3049	-1.4059	7.19158	3.3699e-05	6.17773e-05	3
OG1RF_RS12705	OG1RF_12490	gntK	gluconate kinase	531.488	666.317	645.179	558.511	461.896	-0.314088	9.20262	0.123602	0.208023	2
OG1RF_RS12725	OG1RF_12494	chpA	mRNA interferase PemK	516.926	496.709	476.44	226.064	311.641	-0.807038	8.79165	7.30865e-05	0.000226677	2
OG1RF_RS12730	OG1RF_12495	mazE	AbrB family transcriptional regulator	229.341	184.752	218.368	66.4894	44.5201	-2.02259	7.47687	6.42227e-07	2.72783e-06	2
OG1RF_RS12735	OG1RF_12496		DNA-binding protein	666.18	557.283	569.081	518.617	328.336	-0.591327	9.09378	0.0089944	0.019532	2
OG1RF_RS12745	OG1RF_12499		chitin-binding protein	3171.82	3352.51	3279.87	1749.85	2021.82	-0.799285	11.4283	3.39944e-21	3.68788e-20	1
OG1RF_RS12755	OG1RF_12500		LytR family transcriptional regulator	138.332	118.12	138.962	1077.13	934.922	2.90926	8.56929	1.31901e-48	2.06591e-46	2
OG1RF_RS12760	OG1RF_12501		putative holin-like toxin	548.534	529.511	498.242	412.269	271.842	-0.595001	8.88678	0.000485612	0.00111954	1
OG1RF_RS12765	OG1RF_12502		hypothetical protein	4379.31	4718.74	4522.87	6489.36	5965.69	0.446524	12.3378	8.12441e-08	3.97652e-07	2
OG1RF_RS12770	OG1RF_12503		hypothetical protein	2693.84	2904.54	2971.13	3882.98	3912.2	0.448289	11.6641	3.46903e-07	1.53053e-06	2
OG1RF_RS12775	OG1RF_12505		hypothetical protein	3378.22	3476.96	3493.89	5492.02	5353.54	0.647981	12.0321	1.57905e-19	2.55296e-18	2
OG1RF_RS12780	OG1RF_12506		cell wall surface anchor protein	656.435	683.747	784.636	336.773	248.761	-1.26926	9.15168	3.20507e-14	9.78309e-14	3
OG1RF_RS12785	OG1RF_12507	menA	1,4-dihydroxy-2-naphthoate polyprenyltransferase	1280.99	1298.26	1164.34	1438.36	1478.14	0.226723	10.3762	0.0161555	0.0300117	1
OG1RF_RS12795	OG1RF_12509		FMN-binding domain-containing protein	2348.01	2286.68	2143.98	1409.57	1307.78	-0.74884	10.9307	3.43483e-11	2.53167e-10	2
OG1RF_RS12800	OG1RF_12510	ndh3	NADH dehydrogenase	1845.65	1840.53	1899.71	1346.75	1478.14	-0.404574	10.7355	2.85941e-06	8.60226e-06	1
OG1RF_RS12805	OG1RF_12511		hypothetical protein	1173.53	1186.88	1185.45	698.308	634.595	-0.825353	9.96677	1.52634e-13	4.5213e-13	3
OG1RF_RS12810	OG1RF_12512		heptaprenyl diphosphate synthase subunit I	510.904	622.467	703.115	242.675	279.222	-1.22672	8.95442	6.74304e-11	1.72959e-10	3
OG1RF_RS12815	OG1RF_12513	hepT	geranylgeranyl pyrophosphate synthase	2046.71	1973.83	1895.35	1054.89	802.128	-1.08543	10.6329	3.68726e-18	1.35886e-17	3
OG1RF_RS12820	OG1RF_12514	folP	dihydropteroate synthase	96.8001	92.5049	106.576	219.877	186.891	1.0443	7.10976	5.62257e-05	0.000146163	1
OG1RF_RS12825	OG1RF_12515	ysnA	non-canonical purine NTP pyrophosphatase	187.147	181.82	178.515	453.496	492.713	1.36941	8.13255	3.0115e-14	1.86802e-13	1
OG1RF_RS12830	OG1RF_12516	folE	GTP cyclohydrolase I FolE	240.262	345.273	271.306	79.7872	133.56	-1.30512	7.96776	2.93092e-05	9.72833e-05	2
OG1RF_RS12835	OG1RF_12517	folK	2-amino-4-hydroxy-6-hydroxymethyldihydropteridine pyrophosphokinase	467.867	472.094	426.303	966.542	900.475	1.04259	9.28421	2.92958e-17	2.34554e-16	1
OG1RF_RS12840	OG1RF_12518	folB	dihydroneopterin aldolase	87.1201	143.542	109.24	45.8077	73.6237	-0.945885	6.70107	0.0185599	0.0339993	1
OG1RF_RS12845	OG1RF_12519	gor	glutathione-disulfide reductase	187.147	239.237	178.515	265.685	220.871	0.285251	7.79212	0.23335	0.349614	1
OG1RF_RS12850	OG1RF_12520		hypothetical protein	771.749	878.327	741.129	226.064	333.901	-1.41781	9.35222	1.11027e-13	1.00809e-12	2
OG1RF_RS12860	OG1RF_12522		hypothetical protein	332.347	315.793	386.337	787.892	911.802	1.2873	9.01858	6.98849e-19	6.32244e-18	1
OG1RF_RS12865	OG1RF_12523		hydantoinase subunit beta	3472.87	3610.23	3943.86	2553.19	2148.1	-0.667851	11.6418	1.79976e-08	9.51518e-08	2
OG1RF_RS12870	OG1RF_12524		hypothetical protein	688.022	720.834	754.363	292.553	194.775	-1.67385	9.18916	2.83522e-15	2.99792e-14	2
OG1RF_RS12875	OG1RF_12525		cytosine permease	917.363	1038.85	1015.74	678.192	834.752	-0.348035	9.86192	0.0144249	0.0298504	2
OG1RF_RS12880	OG1RF_12526		purine catabolism regulatory protein	171.013	133.973	186.508	531.369	532.356	1.68744	8.16884	1.57191e-19	1.51508e-18	1
OG1RF_RS12885	OG1RF_12527		protease	36.4033	27.2584	29.7775	119.681	272.686	2.75004	6.42449	5.83252e-10	3.6179e-09	2
OG1RF_RS12890	OG1RF_12528		peptidase U32	232.229	190.288	180.025	262.485	309.682	0.504599	7.88839	0.0166539	0.0252326	3
OG1RF_RS12895	OG1RF_12529		hypothetical protein	688.022	851.068	913.176	226.064	467.461	-1.11324	9.4348	1.42526e-07	6.67609e-07	2
OG1RF_RS12900	OG1RF_12530	clpC	ATP-dependent Clp protease ATP-binding subunit ClpC	448.507	322.172	415.646	210.715	232.198	-0.842135	8.43899	6.34707e-05	0.000163639	1
OG1RF_RS12905	OG1RF_12531	ctsR	hypothetical protein	219.844	174.162	183.421	29.7152	30.4606	-2.66107	7.20786	1.18771e-12	3.3518e-12	3
OG1RF_RS12910	OG1RF_12532	mdeA	cystathionine gamma-synthase	117.663	190.288	125.678	29.7152	25.3838	-2.37024	6.84247	9.69799e-08	2.09872e-07	3
OG1RF_RS12920	OG1RF_12534		RpiR family transcriptional regulator	731.706	808.666	860.239	292.553	411.811	-1.10529	9.40338	5.94505e-10	3.67859e-09	2
OG1RF_RS12980	OG1RF_12535		DNA-binding response regulator	312.987	433.816	396.995	196.973	215.208	-0.893165	8.37851	2.93294e-05	7.92876e-05	1
OG1RF_RS12985	OG1RF_12536		two-component sensor histidine kinase	1077.71	1097.3	1047.11	160.327	152.911	-2.76944	9.58285	1.72692e-69	3.32897e-67	1
OG1RF_RS12995	OG1RF_12538	guaB	IMP dehydrogenase	300.08	277.515	266.44	132.842	67.9604	-1.4394	7.86185	1.632e-08	6.23443e-08	1
OG1RF_RS13000	OG1RF_12539		membrane protein	1332.61	1237.65	1329.53	1507.07	1529.11	0.221843	10.4362	0.0117041	0.0223214	1
OG1RF_RS13005	OG1RF_12540		membrane protein	780.854	704.951	684.75	499.304	538.02	-0.481255	9.36702	0.000279543	0.000665274	1
OG1RF_RS13010	OG1RF_12541	ychF	GTP-binding protein YchF	874.427	902.72	831.292	728.342	639.96	-0.335685	9.66739	0.00413278	0.00839282	1
OG1RF_RS13020	OG1RF_12543	parB	chromosome partitioning protein ParB	719.547	692.192	692.743	54.9692	67.9604	-3.51785	8.95774	5.0839e-57	5.30844e-55	1
OG1RF_RS13025	OG1RF_12544	soj	sporulation initiation inhibitor Soj	80.5061	93.5314	88.314	9.90508	15.2303	-2.75564	6.15963	7.88999e-07	1.60751e-06	3
OG1RF_RS13030	OG1RF_12545	rsmG	ribosomal RNA small subunit methyltransferase G	522.72	574.168	503.571	371.042	300.158	-0.652814	8.89426	5.06909e-05	0.000132878	1
OG1RF_RS13035	OG1RF_12546		hypothetical protein	87.1201	89.3151	114.569	32.0654	79.2871	-0.857283	6.52254	0.044007	0.075847	1
OG1RF_RS13045	OG1RF_12547	mycA	oleate hydratase	1874.69	1786.3	1857.08	1300.94	1699.01	-0.303112	10.7485	0.00831838	0.0162478	1
OG1RF_RS13050	OG1RF_12549	tal	fructose-bisphosphate aldolase	1419.73	1652.33	1441.44	801.635	532.356	-1.15631	10.2474	1.21729e-15	8.69096e-15	1
OG1RF_RS13055	OG1RF_12550		PTS sorbitol transporter subunit IIA	442.784	403.153	414.396	193.149	284.299	-0.8176	8.51426	2.29045e-05	4.24861e-05	3
OG1RF_RS13060	OG1RF_12551	srlE	PTS protein, glucitol/sorbitol, IIBC component	1400.37	1476.89	1374.83	824.539	809.861	-0.791523	10.2419	2.66853e-15	1.83718e-14	1
OG1RF_RS13065	OG1RF_12552	srlA	PTS sorbitol transporter subunit IIC	584.027	606.067	602.153	453.496	390.772	-0.492026	9.09566	0.000578149	0.00131953	1
OG1RF_RS13075	OG1RF_12554	srlM	transcription antiterminator BglG	860.796	770.828	893.33	430.871	573.674	-0.745402	9.50602	5.67284e-07	1.17489e-06	3
OG1RF_RS13080	OG1RF_12555		sorbitol-6-phosphate 2-dehydrogenase	1587.18	1538.59	1574.9	1250	1046.22	-0.485652	10.4806	0.000178076	0.000511764	2
OG1RF_RS13100	OG1RF_12558		cell wall surface anchor protein	5743.47	5897.98	5624.54	4250.95	4672.28	-0.369761	12.3615	3.88389e-08	1.43133e-07	1
OG1RF_RS13105	OG1RF_12560	citG	triphosphoribosyl-dephospho-CoA synthase CitG	361.387	325.362	359.693	691.696	560.673	0.851347	8.80867	5.12582e-08	1.87335e-07	1
OG1RF_RS13110	OG1RF_12561	mdh2	oxaloacetate decarboxylase	1408.86	1451.35	1328.11	822.122	852.896	-0.737857	10.2253	4.69767e-12	1.28239e-11	3
OG1RF_RS13115	OG1RF_12562	oadA	oxaloacetate decarboxylase	465.962	499.738	466.514	930.851	790.232	0.812473	9.21822	1.31588e-07	6.19849e-07	2
OG1RF_RS13120	OG1RF_12563	citX	citrate lyase holo-ACP synthase	212.96	172.25	239.796	192.392	124.594	-0.377839	7.65823	0.148435	0.233214	1
OG1RF_RS13125	OG1RF_12564	citF	citrate lyase subunit alpha	809.894	902.72	809.976	833.7	555.01	-0.259651	9.64375	0.0741432	0.122905	1
OG1RF_RS13130	OG1RF_12565	citE	citrate lyase subunit beta	786.311	838.954	767.598	412.234	378.421	-1.03527	9.41484	2.60997e-09	1.50997e-08	2
OG1RF_RS13140	OG1RF_12567	citC	[citrate (pro-3S)-lyase] ligase	320.349	351.331	393.725	252.66	267.121	-0.438448	8.40247	0.066922	0.119962	2
OG1RF_RS13150	OG1RF_12569	gcdB	glutaconyl-CoA decarboxylase subunit beta	275.579	238.666	285.322	614.115	467.062	1.02096	8.52335	1.28381e-08	2.90364e-08	3
OG1RF_RS13155	OG1RF_12570		acetyl-CoA carboxylase biotin carboxyl carrier protein subunit	0	3.18982	0	123.681	130.257	6.4543	5.47917	2.9078e-21	3.16824e-20	1
OG1RF_RS13160	OG1RF_12571		hypothetical protein	980.908	947.378	988.491	719.181	622.97	-0.526771	9.7753	3.67008e-06	1.08843e-05	1
OG1RF_RS13165	OG1RF_12572		citrate transporter	4204.58	4264.43	4175.47	2845.74	2220.44	-0.764372	11.8123	2.93407e-10	1.90981e-09	2
OG1RF_RS13170	OG1RF_12573		GntR family transcriptional regulator	706.224	705.69	628.636	1555.85	1046.22	0.88656	9.76038	1.6783e-07	7.73127e-07	2
OG1RF_RS13175	OG1RF_12574		DNA-binding response regulator	1421.24	1525.53	1610.03	703.261	761.514	-1.05125	10.2695	5.79943e-20	2.27796e-19	3
OG1RF_RS13180	OG1RF_12575		RNA-binding protein Jag	625.974	730.47	639.455	242.781	198.218	-1.57691	9.03647	9.03883e-20	8.91784e-19	1
OG1RF_RS13185	OG1RF_12576	spoIIIJ	protein translocase component YidC	732.454	698.571	556.859	380.204	407.762	-0.746978	9.17406	5.82784e-06	1.6982e-05	1

## Sheet: 2_invivoRNA_ino8
Supplementary file 1 (Sheet 2) Complete table of E. faecalis differentially expressed genes from 8 hpi wounds.
New locus tag	Old locus tag	Name	Description	Normalized counts								log2FC(a)	logCPM	p-value	FDR	(a) Log2FC of E. faecalis genes in 8 h post-infection wound samples relative to inoculum.
				inoculum_1	inoculum_8	inoculum_10	inoculum_11	8hpi_2	8hpi_3	8hpi_4	8hpi_5
OG1RF_RS00015	OG1RF_10001	dnaA	chromosomal replication initiator protein DnaA	109.296	145.032	122.964	153.303	220.716	180.891	205.835	179.802	0.570034	7.34428	0.0254529	0.0345604
OG1RF_RS00020	OG1RF_10002	dnaN	DNA polymerase III subunit beta	1020.64	1151.81	1204.88	1339.59	496.61	484.909	489.554	500.877	-1.2585	9.58556	7.30963e-09	1.51338e-08
OG1RF_RS00025	OG1RF_10003	yaaA	RNA-binding protein	923.675	1091.19	1179.3	948.352	29.6331	18.2411	14.835	25.686	-5.50181	8.94532	3.15402e-160	1.14966e-158
OG1RF_RS00030	OG1RF_10004	recF	DNA recombination protein RecF	5121.3	5686.92	5094.35	5647.56	138.969	80.5648	100.136	133.567	-5.56866	11.1214	2.07183e-168	8.79e-167
OG1RF_RS00035	OG1RF_10005	gyrB	DNA gyrase subunit B	11726.7	10403.9	11467.9	12056.8	684.627	670.36	632.341	503.446	-4.19174	12.1575	3.28135e-92	4.14251e-91
OG1RF_RS00040	OG1RF_10006	gyrA	DNA gyrase subunit A	23974.5	23583.4	24443.5	25713.4	2165.26	2325.74	1924.84	1702.98	-3.58791	13.2102	1.8563e-74	1.84066e-73
OG1RF_RS00045	OG1RF_10007	rpsF	30S ribosomal protein S6	141.345	189.539	154.324	146.533	108.314	98.8058	87.1555	69.3522	-0.762182	6.97436	2.67039e-05	4.60421e-05
OG1RF_RS00050	OG1RF_10008	ssb	single-stranded DNA-binding protein	920.388	1060.5	1054.69	1066.84	316.768	284.257	261.466	213.194	-1.91151	9.20501	2.51257e-45	1.41053e-44
OG1RF_RS00055	OG1RF_10009	rpsR	30S ribosomal protein S18	293.374	346.848	366.417	280.975	80.7247	44.0826	79.738	77.058	-2.19259	7.60968	5.24095e-30	2.05821e-29
OG1RF_RS00060	OG1RF_10010		DHH family phosphoesterase	3227.11	3115.49	3251.54	3673.47	1736.09	1897.07	1533.57	1351.08	-1.02379	10.9778	4.65349e-09	9.73584e-09
OG1RF_RS00065	OG1RF_10011	rplI	50S ribosomal protein L9	794.656	778.106	784	825.032	260.567	273.616	326.369	290.252	-1.47658	9.01062	1.87543e-38	8.79278e-38
OG1RF_RS00070	OG1RF_10012	dnaB	replicative DNA helicase	248.998	283.924	252.53	254.861	631.492	722.043	558.166	606.19	1.27806	8.67345	1.70472e-25	5.92986e-25
OG1RF_RS00075	OG1RF_10013	purA	adenylosuccinate synthetase	86.2864	88.2467	75.0989	85.1147	821.552	886.212	823.341	775.717	3.30235	8.70476	2.22522e-126	4.83938e-125
OG1RF_RS00080	OG1RF_10014		hypothetical protein	1401.95	1431.13	1368.29	1460.01	399.536	604.996	432.069	536.837	-1.52555	9.71578	5.64373e-26	1.99535e-25
	OG1RF_10015			2.46532	1.53473	4.12631	1.45082	3.06549	0	0	0	-0.989161	2.24167	0.203906	0.243408
OG1RF_RS00085	OG1RF_10016		ABC-F family ATPase	616.331	629.237	619.772	604.024	801.116	969.817	765.856	832.227	0.44839	9.87608	0.0292115	0.0393599
OG1RF_RS00090	OG1RF_10017	levR	transcription antiterminator BglG	314.74	326.129	305.347	373.828	613.099	747.884	815.924	852.775	1.19258	8.96209	1.95875e-11	4.43115e-11
OG1RF_RS00095	OG1RF_10018	manX	PTS fructose transporter subunit IIB	226.81	262.438	236.85	239.869	176.777	191.531	515.515	549.68	0.561978	8.13672	0.132422	0.162884
OG1RF_RS00100	OG1RF_10019	manX	PTS mannose transporter subunit EIIAB	1959.93	2070.34	2069.76	2196.06	874.688	808.688	2251.21	2848.58	-0.291858	10.6211	0.483394	0.538307
OG1RF_RS00105	OG1RF_10020	manY	PTS mannose/fructose/sorbose transporter subunit IIC	1314.02	1635.25	1629.07	1554.79	413.842	352.661	975.4	1220.09	-1.05322	9.95199	0.008589	0.0121866
OG1RF_RS00110	OG1RF_10021		PTS mannose transporter subunit IID	4620.02	5255.67	5198.33	5556.64	896.146	790.447	1997.16	2542.91	-1.73004	11.3728	2.41589e-06	4.36615e-06
OG1RF_RS00115	OG1RF_10022		hypothetical protein	170.929	180.33	228.598	203.115	43.9387	45.6027	83.4467	82.1952	-1.66717	7.04253	2.7986e-12	6.5368e-12
OG1RF_RS00120	OG1RF_10023		membrane protein	816.844	941.554	1169.4	1281.07	165.537	142.888	120.534	105.313	-2.9552	9.09352	9.39086e-47	5.4249e-46
	OG1RF_10024			81.3557	72.1321	115.537	83.1803	34.7423	45.6027	46.3593	82.1952	-0.798962	6.17762	0.0126747	0.0176831
OG1RF_RS00130	OG1RF_10025		RpiR family transcriptional regulator	53.4154	54.4827	57.7684	49.8115	2.04366	3.04018	7.41749	20.5488	-2.9298	5.21788	5.93516e-08	1.17703e-07
OG1RF_RS00135	OG1RF_10026	malX	PTS maltose transporter subunit IICB	22.1879	11.5104	11.5537	12.5738	4.08733	7.60045	27.8156	25.686	0.0713505	4.36404	0.835531	0.877579
OG1RF_RS00140	OG1RF_10027	malY	aminotransferase	2.46532	4.60418	4.95158	4.83606	4.08733	1.52009	5.56312	12.843	0.342999	2.95787	0.561997	0.613433
OG1RF_RS00145	OG1RF_10028		hypothetical protein	3.2871	7.67363	3.30105	7.7377	21.4585	25.8415	16.6893	5.1372	1.65333	3.73363	0.00305033	0.00450585
OG1RF_RS00150	OG1RF_10029	mprF	hypothetical protein	173.395	155.007	222.821	201.664	642.732	644.518	561.875	380.153	1.57177	8.43357	4.07e-15	1.05755e-14
OG1RF_RS00155	OG1RF_10030		hypothetical protein	39.4452	26.0903	70.1473	44.9754	3.06549	1.52009	5.56312	2.5686	-3.7935	4.99068	2.26662e-07	4.35488e-07
OG1RF_RS00160	OG1RF_10031		copper ABC transporter permease	57.5242	65.9932	54.4674	40.6229	1191.46	1178.07	1238.72	1012.03	4.40895	9.10962	1.04275e-67	9.02555e-67
OG1RF_RS00165	OG1RF_10032		hypothetical protein	0	0	0	0	0	0	0	0	0	1.58258	1	1
OG1RF_RS00170	OG1RF_10033		hypothetical protein	31.2274	34.5313	36.3116	38.2049	50.0697	47.1228	63.0486	46.2348	0.551818	5.48507	0.0537268	0.0700479
OG1RF_RS00175	OG1RF_10034		hypothetical protein	20.5444	23.0209	26.4084	25.1475	34.7423	39.5223	37.0874	56.5092	0.78778	5.07263	0.0299894	0.0403392
OG1RF_RS00180	OG1RF_10035		DNA-binding transcriptional regulator	43.5541	33.764	38.7874	32.8852	55.1789	65.3639	53.7768	71.9208	0.718809	5.68951	0.0552638	0.0719792
OG1RF_RS00185	OG1RF_10036	proA	gamma-glutamyl-phosphate reductase	207.909	258.601	273.162	302.254	248.305	278.176	302.263	244.017	0.0386493	7.98691	0.802487	0.845618
OG1RF_RS00190	OG1RF_10037	proB	glutamate 5-kinase	4.10887	3.83681	6.6021	4.83606	67.4409	69.9241	57.4855	66.7836	3.7289	5.0378	7.88211e-25	2.67001e-24
OG1RF_RS00195	OG1RF_10038	dut	dUTP diphosphatase	391.987	443.536	509.187	492.311	110.358	121.607	89.0098	89.901	-2.14131	8.10798	9.62957e-35	4.22396e-34
OG1RF_RS00200	OG1RF_10039	radA	DNA repair protein RadA	1888.44	2087.23	2083.79	2162.2	502.741	597.395	573.001	521.426	-1.90552	10.1406	5.78001e-23	1.8675e-22
OG1RF_RS00205	OG1RF_10040		twitching motility protein PilT	1325.52	1316.79	1461.54	1602.19	263.632	244.734	324.515	354.467	-2.2713	9.60671	2.43552e-22	7.78163e-22
OG1RF_RS00210	OG1RF_10041	ispF	2-C-methyl-D-erythritol 2,4-cyclodiphosphate synthase	258.859	273.181	267.385	249.541	105.249	88.1652	100.136	100.175	-1.40833	7.57563	4.31312e-20	1.30707e-19
	OG1RF_10042			8089.55	8720.31	8209.72	8770.2	1690.11	1738.98	1772.78	1810.86	-2.26946	11.9277	2.49219e-87	2.98601e-86
OG1RF_RS00220	OG1RF_10043	cysE	serine acetyltransferase	1003.39	945.391	988.665	917.401	28.6113	28.8817	25.9612	41.0976	-4.99063	8.87046	8.62212e-180	4.3753e-178
	OG1RF_10044			5648.88	5238.78	5238.77	5622.41	110.358	103.366	85.3011	107.881	-5.73507	11.13	2.8601e-128	6.38099e-127
OG1RF_RS00230	OG1RF_10045	cysS2	Mini-ribonuclease 3	514.431	538.689	645.356	506.819	12.262	7.60045	3.70874	20.5488	-5.69265	8.10712	2.30954e-130	5.28946e-129
	OG1RF_10046			8723.14	9018.05	8844.34	9202.55	45.9824	36.4822	87.1555	64.215	-7.29874	11.7643	3.34589e-214	3.60798e-212
OG1RF_RS00240	OG1RF_10047		DNA-binding protein	2360.14	2840.78	2781.96	2921.95	17.3711	27.3616	22.2525	38.529	-6.75105	10.2178	2.48461e-89	3.04747e-88
OG1RF_RS00245	OG1RF_10048		DNA-directed RNA polymerase sigma factor 30	14.7919	14.5799	24.7579	26.1147	3.06549	0	3.70874	2.5686	-3.05251	4.01845	7.94936e-07	1.479e-06
OG1RF_RS00250	OG1RF_10049	veg	hypothetical protein	707.548	974.55	1536.64	1526.26	336.182	343.54	352.331	313.369	-1.81767	9.44506	2.71667e-08	5.48848e-08
OG1RF_RS00255	OG1RF_10050	ispE	4-diphosphocytidyl-2C-methyl-D-erythritol kinase	65.742	65.2258	58.5937	56.0983	205.388	252.335	215.107	251.723	1.90771	7.12072	1.04949e-30	4.21752e-30
OG1RF_RS00260	OG1RF_10051	adcA	zinc ABC transporter substrate-binding protein	46.0194	48.3438	56.9431	47.3934	292.244	284.257	315.243	321.075	2.60574	7.36746	3.17841e-72	2.94829e-71
OG1RF_RS00265	OG1RF_10052		ABC transporter ATP-binding protein	50.1283	52.948	43.7389	38.6885	167.58	161.13	157.622	200.351	1.88736	6.70229	1.84506e-23	6.07507e-23
OG1RF_RS00270	OG1RF_10053	zurM	ABC transporter permease	56.7025	82.1078	93.2547	81.2459	381.143	329.86	378.292	392.996	2.23583	7.73	8.58349e-41	4.23933e-40
OG1RF_RS00275	OG1RF_10054	purR	pur operon repressor	18.9008	14.5799	22.2821	22.2459	370.925	304.018	283.719	259.429	3.95531	7.24583	2.26731e-71	2.07343e-70
OG1RF_RS00280	OG1RF_10055	glmU	bifunctional N-acetylglucosamine-1-phosphate uridyltransferase/glucosamine-1-phosphate acetyltransferase	593.321	627.703	673.415	664.475	1043.29	1450.17	1025.47	1191.83	0.879992	9.68296	9.67783e-05	0.000162007
OG1RF_RS00285	OG1RF_10056		multifunctional 2',3'-cyclic-nucleotide 2'-phosphodiesterase/5'-nucleotidase/3'-nucleotidase	2792.39	2219.98	2299.18	2421.42	1115.84	1188.71	1053.28	1196.97	-1.09572	10.5727	1.72171e-08	3.52318e-08
OG1RF_RS00290	OG1RF_10057		peptide ABC transporter substrate-binding protein	55.8807	50.6459	45.3895	52.7131	841.989	770.686	1051.43	806.54	4.07935	8.7454	1.06455e-66	9.12273e-66
OG1RF_RS00295	OG1RF_10058		hypothetical protein	4.10887	3.06945	1.65053	4.83606	1.02183	6.08036	3.70874	2.5686	-0.128639	2.64459	1	1
OG1RF_RS00300	OG1RF_10059		luciferase	13.1484	13.0452	11.5537	11.1229	18.393	18.2411	9.27186	28.2546	0.571345	4.09975	0.186342	0.223576
OG1RF_RS00305	OG1RF_10060	ruvA	Holliday junction ATP-dependent DNA helicase RuvA	51.7718	69.0626	52.8168	57.5492	43.9387	41.0424	24.1068	46.2348	-0.569849	5.7006	0.0618378	0.0801383
OG1RF_RS00310	OG1RF_10061	ruvB	Holliday junction DNA helicase RuvB	352.541	422.049	414.282	428.475	182.908	232.574	152.058	164.39	-1.13451	8.15567	9.53198e-12	2.18695e-11
OG1RF_RS00315	OG1RF_10062		hypothetical protein	16.4355	18.4167	18.981	12.0902	20.4366	21.2813	18.5437	17.9802	0.278009	4.34409	0.506357	0.561222
OG1RF_RS00320	OG1RF_10063		N-acetylmannosamine-6-phosphate 2-epimerase	237.493	237.115	236.025	248.09	11.2401	10.6406	29.6699	17.9802	-3.87918	7.0635	3.62014e-71	3.29892e-70
OG1RF_RS00325	OG1RF_10064	ygjK	hypothetical protein	2211.4	2046.56	2032.62	2013.25	190.061	155.049	356.039	452.074	-2.85959	10.0961	2.38555e-19	7.03967e-19
OG1RF_RS00330	OG1RF_10065		transcriptional regulator	5.75242	7.67363	7.42737	10.6393	18.393	18.2411	16.6893	51.372	1.61203	4.67993	0.000326483	0.000526441
OG1RF_RS00335	OG1RF_10066		Crp/Fnr family transcriptional regulator	4.93065	7.67363	4.12631	6.28688	99.1176	97.2858	72.3205	84.7638	3.90458	5.46513	2.76396e-26	9.88e-26
	OG1RF_10067			0	0	0	0	0	0	0	5.1372	3.02194	1.70694	0.280895	0.327605
OG1RF_RS00345	OG1RF_10068	fabG	oxidoreductase	39884.8	41968.6	40183.7	43097.1	1092.34	1349.84	1006.92	1307.42	-5.1179	13.86	5.93705e-64	4.72772e-63
OG1RF_RS00350	OG1RF_10069	amaP	hypothetical protein	47078.7	44976.7	44033.6	45783	1021.83	1319.44	914.205	1212.38	-5.34835	13.9902	2.72057e-258	5.86736e-256
OG1RF_RS00355	OG1RF_10070		DUF2273 domain-containing protein	2986.33	2527.69	2280.2	2073.7	33.7204	45.6027	53.7768	87.3324	-5.55921	10.0921	4.90349e-108	7.98128e-107
OG1RF_RS00360	OG1RF_10071		transcriptional regulator	131148	106657	109697	113911	1657.41	1963.96	1472.37	1911.04	-6.04177	15.2827	4.61227e-104	7.0215e-103
OG1RF_RS00365	OG1RF_10072		transcriptional regulator	151424	129405	134589	148356	1398.89	1707.06	1138.58	1672.16	-6.57442	15.561	4.88625e-97	6.65559e-96
OG1RF_RS00370	OG1RF_10073		membrane protein	59513.8	57474.7	69604.3	62669.6	598.793	566.994	467.302	870.756	-6.63983	14.4101	1.83536e-82	2.13001e-81
OG1RF_RS00375	OG1RF_10074		hypothetical protein	9.8613	2.30209	2.47579	4.83606	3.06549	1.52009	1.85437	2.5686	-1.03639	2.76264	0.253995	0.299199
OG1RF_RS00380	OG1RF_10075		hypothetical protein	17.2573	15.3473	13.2042	11.6066	3.06549	1.52009	1.85437	2.5686	-2.57228	3.75834	0.000601692	0.000943173
OG1RF_RS00385	OG1RF_10076		hypothetical protein	41.9105	40.6702	35.4863	44.4918	9.19648	15.2009	9.27186	23.1174	-1.57676	5.13703	0.00145294	0.00220541
OG1RF_RS00390	OG1RF_10077	atpF	hypothetical protein	5.75242	8.44099	0	1.45082	1.02183	1.52009	0	5.1372	-1.17327	2.58193	0.26212	0.30765
OG1RF_RS00395	OG1RF_10078		hypothetical protein	0.821775	0	1.65053	0.967213	2.04366	0	0	2.5686	0.376774	1.98377	1	1
OG1RF_RS00400	OG1RF_10079		quinolone MFS transporter	7.39597	8.44099	1.65053	4.83606	14.3056	3.04018	1.85437	0	-0.0291151	3.10413	0.931333	0.9676
OG1RF_RS00405	OG1RF_10080		hypothetical protein	14.7919	11.5104	21.4568	17.4098	1.02183	0	1.85437	0	-4.19652	3.72993	2.71141e-08	5.48213e-08
	OG1RF_10081			0	0	0	0	2.04366	0	1.85437	0	3.39488	1.69261	0.270207	0.316424
OG1RF_RS00410	OG1RF_10082		hypothetical protein	5.75242	5.37154	4.12631	5.80328	356.619	345.06	361.603	287.683	5.9596	7.40328	1.47704e-114	2.63627e-113
OG1RF_RS00415	OG1RF_10083		hypothetical protein	6.5742	2.30209	4.95158	4.35246	83.7902	71.4442	85.3011	64.215	4.05636	5.24029	2.10267e-28	8.00253e-28
OG1RF_RS00420	OG1RF_10084	fss1	peptidase	89.5735	74.4342	69.3221	71.5737	113.423	136.808	137.224	105.313	0.695056	6.70361	0.0204193	0.02799
OG1RF_RS00425	OG1RF_10085		diacylglycerol kinase	808.626	772.734	779.048	890.803	266.698	267.536	231.796	274.84	-1.64389	8.95867	5.94076e-44	3.25046e-43
OG1RF_RS00430	OG1RF_10086		hypothetical protein	2141.55	2160.89	2292.58	2432.06	706.085	948.536	784.399	806.54	-1.47651	10.356	1.80536e-16	4.8822e-16
OG1RF_RS00435	OG1RF_10087		hypothetical protein	0	0.767363	0	0.967213	0	0	0	5.1372	0.670121	1.84829	1	1
OG1RF_RS00440	OG1RF_10088		cell surface protein	23.8315	7.67363	17.3305	11.6066	83.7902	86.6451	87.1555	84.7638	2.50982	5.6093	1.17319e-10	2.59285e-10
OG1RF_RS00445	OG1RF_10089		formate/nitrite transporter	7.39597	6.1389	4.12631	11.1229	11.2401	10.6406	9.27186	12.843	0.551476	3.52767	0.250637	0.295512
OG1RF_RS00450	OG1RF_10090		lipoprotein	420.749	439.699	402.728	415.418	61.3099	54.7232	92.7186	84.7638	-2.56202	7.91927	5.65437e-64	4.51652e-63
OG1RF_RS00455	OG1RF_10091		hypothetical protein	11.5048	13.0452	14.8547	12.0902	27.5894	27.3616	31.5243	43.6662	1.31168	4.55071	0.00706215	0.0101313
OG1RF_RS00460	OG1RF_10092	pfoR	transcriptional regulator	101.078	122.778	159.276	127.188	2.04366	1.52009	5.56312	10.2744	-4.92277	6.24026	5.43288e-22	1.71886e-21
OG1RF_RS00465	OG1RF_10093	sdaAB	L-serine dehydratase, iron-sulfur-dependent subunit beta	104.365	115.104	153.499	117.033	17.3711	15.2009	12.9806	43.6662	-2.53284	6.34342	1.47853e-10	3.251e-10
OG1RF_RS00470	OG1RF_10094	sdaAA	L-serine dehydratase, iron-sulfur-dependent subunit alpha	90.3952	127.382	89.1284	98.6557	5.10916	1.52009	3.70874	2.5686	-4.82648	5.93579	1.6298e-26	5.88273e-26
	OG1RF_10095			135.593	232.511	199.714	171.197	5.10916	6.08036	5.56312	5.1372	-5.04853	6.68368	3.78424e-41	1.90537e-40
OG1RF_RS00480	OG1RF_10096		alpha/beta hydrolase	305.7	345.313	377.97	336.106	320.855	316.179	307.826	223.468	-0.210029	8.23878	0.140484	0.172309
OG1RF_RS00485	OG1RF_10097		ArgR family transcriptional regulator	1759.42	1664.41	1804.85	1872.04	323.921	370.902	411.671	416.113	-2.23287	9.88268	3.68299e-71	3.34442e-70
OG1RF_RS00490	OG1RF_10098	argR	ArgR family transcriptional regulator	116.692	129.684	141.12	140.246	112.401	190.011	146.495	141.273	0.152679	7.09816	0.403261	0.456335
OG1RF_RS00495	OG1RF_10099	arcA	arginine deiminase	576.886	606.216	640.404	632.557	22.4803	7.60045	31.5243	28.2546	-4.81549	8.31138	1.73933e-73	1.69225e-72
OG1RF_RS00500	OG1RF_10100	argF	ornithine carbamoyltransferase	996.813	1020.59	1131.44	1121	17.3711	21.2813	44.5049	48.8034	-5.10475	9.03752	4.89022e-63	3.83512e-62
OG1RF_RS00505	OG1RF_10101	arcC	carbamate kinase 1	326.245	256.299	268.21	280.008	20.4366	10.6406	25.9612	48.8034	-3.51726	7.32783	3.05107e-30	1.20737e-29
OG1RF_RS00510	OG1RF_10102	ntcA	Crp/Fnr family transcriptional regulator	129.019	127.382	103.983	138.795	6.13099	18.2411	22.2525	33.3918	-2.71074	6.3597	1.36041e-07	2.65115e-07
OG1RF_RS00515	OG1RF_10103		C4-dicarboxylate ABC transporter	424.858	435.095	455.545	484.574	55.1789	68.404	81.5924	105.313	-2.61213	8.13633	4.93896e-70	4.39245e-69
OG1RF_RS00520	OG1RF_10104		peptidase C56	47.6629	62.9237	82.5263	53.1967	61.3099	83.6049	53.7768	59.0778	0.0775367	6.01027	0.796773	0.839938
OG1RF_RS00525	OG1RF_10105		transcriptional regulator	13.1484	6.1389	7.42737	3.38524	17.3711	16.721	18.5437	15.4116	1.22139	3.77656	0.0118896	0.0166506
OG1RF_RS00530	OG1RF_10106		NADPH:quinone reductase	12.3266	10.7431	17.3305	13.0574	23.5021	4.56027	11.1262	17.9802	0.118111	4.20903	0.869272	0.9108
OG1RF_RS00535	OG1RF_10107		glycosyl hydrolase	5053.09	4922.63	4830.26	5304.19	62.3317	36.4822	111.262	123.293	-5.93907	11.0413	5.74747e-48	3.37289e-47
OG1RF_RS00540	OG1RF_10108		reactive intermediate/imine deaminase	802.052	850.238	832.69	915.467	30.6549	34.9621	79.738	102.744	-3.89734	8.78419	5.63427e-82	6.48066e-81
OG1RF_RS00545	OG1RF_10109		hypothetical protein	61.6331	79.0383	73.4484	71.5737	30.6549	19.7612	16.6893	20.5488	-1.655	5.71377	3.33911e-07	6.34239e-07
OG1RF_RS00550	OG1RF_10110		GntR family transcriptional regulator	220.236	214.862	204.665	206.984	118.532	104.886	122.389	128.43	-0.843788	7.37027	8.26e-08	1.62562e-07
OG1RF_RS00555	OG1RF_10111		ornithine cyclodeaminase	12.3266	8.44099	9.90315	10.1557	7.15282	4.56027	9.27186	10.2744	-0.423108	3.6754	0.54407	0.59638
OG1RF_RS00560	OG1RF_10112	phzF	isomerase	17.2573	9.20835	13.2042	13.0574	3.06549	1.52009	5.56312	5.1372	-1.84815	3.62834	0.00255232	0.00379185
OG1RF_RS00565	OG1RF_10113		ATP-binding protein	99.4348	122.011	115.537	105.426	12.262	13.6808	14.835	23.1174	-2.84642	6.13921	2.68872e-14	6.76887e-14
OG1RF_RS00575	OG1RF_10114		hypothetical protein	136.415	177.261	207.141	140.246	9.19648	18.2411	5.56312	10.2744	-3.90412	6.59318	2.43816e-23	7.99742e-23
OG1RF_RS00580	OG1RF_10115	guaA	GMP synthetase	461.016	653.793	596.665	618.049	2103.95	2316.62	1947.09	1723.53	1.79672	10.1311	1.67495e-25	5.83413e-25
OG1RF_RS00585	OG1RF_10116	coaA	type I pantothenate kinase	16.4355	19.9514	14.8547	30.4672	431.213	419.545	374.583	323.644	4.19191	7.57776	1.04898e-83	1.23398e-82
OG1RF_RS00590	OG1RF_10117		esterase	1593.42	1421.92	1544.07	1508.85	75.6155	76.0045	96.4273	82.1952	-4.21249	9.49012	3.22447e-177	1.54536e-175
OG1RF_RS00595	OG1RF_10118	rsmc	16S RNA G1207 methylase RsmC	1952.54	1952.17	1854.37	2000.68	248.305	291.857	233.651	292.82	-2.86898	9.92004	7.27179e-107	1.16891e-105
OG1RF_RS00600	OG1RF_10119	add	adenosine deaminase	20.5444	9.20835	14.0295	8.70491	79.7028	98.8058	68.6118	84.7638	2.68255	5.51199	1.86565e-15	4.89686e-15
OG1RF_RS00605	OG1RF_10120		LacI family transcriptional regulator	62.4549	82.1078	99.0315	116.549	123.642	124.647	131.66	97.6068	0.407491	6.71852	0.10543	0.132004
	OG1RF_10121	pdp	pyrimidine-nucleoside phosphorylase	834.923	796.522	855.798	858.885	888.993	951.576	945.73	809.109	0.105578	9.59559	0.383326	0.4353
OG1RF_RS00615	OG1RF_10122	deoC	2-deoxyribose-5-phosphate aldolase	658.242	601.612	634.627	622.885	495.588	539.632	521.078	331.349	-0.405632	8.97932	0.00644306	0.00925855
OG1RF_RS00620	OG1RF_10123	cdd	cytidine deaminase	400.204	339.174	320.202	307.574	296.331	305.538	311.534	287.683	-0.182089	8.24663	0.118665	0.14687
OG1RF_RS00625	OG1RF_10124		BMP family ABC transporter substrate-binding protein	1060.09	946.925	934.198	947.385	1148.54	1178.07	1086.66	1037.71	0.197777	9.82862	0.0692498	0.0890305
OG1RF_RS00630	OG1RF_10125		BMP family ABC transporter substrate-binding protein	2417.66	2490.09	2302.48	2371.12	1567.49	1606.74	1435.28	1492.36	-0.649704	10.6718	5.50248e-10	1.19067e-09
OG1RF_RS00635	OG1RF_10126		ABC transporter ATP-binding protein	3199.17	3118.56	3782.18	3972.34	467.999	451.467	613.797	613.895	-2.71866	10.7148	6.90967e-56	4.80705e-55
OG1RF_RS00640	OG1RF_10127		branched-chain amino acid ABC transporter permease	428.145	424.352	454.72	402.844	455.737	497.069	515.515	439.231	0.160288	8.7197	0.176762	0.21297
OG1RF_RS00645	OG1RF_10128		ABC transporter permease	450.333	393.657	473.701	430.41	826.662	940.936	917.914	865.618	1.02225	9.22464	2.05848e-18	5.93908e-18
OG1RF_RS00650	OG1RF_10129		membrane protein	5.75242	6.1389	4.12631	2.41803	3.06549	1.52009	1.85437	2.5686	-0.917759	2.70434	0.260918	0.306516
OG1RF_RS00655	OG1RF_10130		hypothetical protein	4.93065	7.67363	8.25263	5.31967	4.08733	3.04018	3.70874	10.2744	-0.417877	3.11494	0.646535	0.695152
OG1RF_RS00660	OG1RF_10131		hypothetical protein	0	2.30209	0.825263	2.41803	1.02183	0	1.85437	0	-0.852187	2.03959	0.750605	0.796133
OG1RF_RS00665	OG1RF_10132		hypothetical protein	0.821775	3.83681	1.65053	0.483606	1.02183	4.56027	0	2.5686	0.275275	2.19047	1	1
OG1RF_RS00670	OG1RF_10133	deoB	phosphopentomutase	12201.7	11499.7	11366.3	12318.9	770.461	845.17	739.894	821.952	-3.89849	12.2204	2.85165e-33	1.20985e-32
OG1RF_RS00675	OG1RF_10134	deoD	purine-nucleoside phosphorylase	10618.2	9648.05	9328.77	9892.65	516.025	571.554	478.428	577.935	-4.2043	11.9579	7.27327e-118	1.37396e-116
OG1RF_RS00680	OG1RF_10135	deoD	purine-nucleoside phosphorylase	5999.78	5624.77	6103.64	6211.44	415.885	413.464	417.234	426.388	-3.83989	11.3087	1.63622e-238	2.35251e-236
OG1RF_RS00685	OG1RF_10136		ferrichrome ABC transporter substrate-binding protein	18.079	19.1841	16.5053	21.7623	741.85	743.324	573.001	470.054	5.04758	8.24324	2.58076e-73	2.5015e-72
OG1RF_RS00690	OG1RF_10137		ferrichrome ABC transporter ATP-binding protein	10.6831	13.0452	14.0295	8.70491	52.1134	72.9643	90.8642	28.2546	2.40191	5.15948	9.16006e-07	1.69451e-06
OG1RF_RS00695	OG1RF_10138		ferrichrome ABC transporter permease	38.6234	39.1355	41.2631	46.4262	107.292	86.6451	83.4467	51.372	1.00972	5.98027	0.00109346	0.00167646
OG1RF_RS00700	OG1RF_10139	fhuG	iron ABC transporter permease	13.1484	12.2778	10.7284	18.8606	158.384	133.768	137.224	118.156	3.27976	6.15929	1.55361e-28	5.93904e-28
OG1RF_RS00705	OG1RF_10140	adh3	NADH-dependent butanol dehydrogenase A	6198.65	6859.45	6896.72	7231.85	1568.51	1666.02	1307.33	1376.77	-2.19739	11.6487	2.36284e-63	1.86434e-62
	OG1RF_10141	gpmA	2,3-bisphosphoglycerate-dependent phosphoglycerate mutase	1816.12	2107.94	2157.24	2250.7	2006.88	1821.07	1585.49	1543.73	-0.258363	10.6362	0.0934227	0.118171
OG1RF_RS00715	OG1RF_10142		resolvase	18.9008	9.97571	17.3305	11.1229	124.663	103.366	90.8642	110.45	2.93179	5.83958	7.98163e-28	2.98504e-27
OG1RF_RS00720	OG1RF_10143	rpiA	ribose-5-phosphate isomerase	7.39597	5.37154	10.7284	9.18852	63.3535	68.404	74.1749	46.2348	2.9323	5.09457	6.50269e-14	1.61661e-13
OG1RF_RS00725	OG1RF_10144	rpsL	30S ribosomal protein S12	355.007	380.612	344.135	308.541	292.244	212.813	281.865	279.977	-0.378211	8.19524	0.00627076	0.00902599
OG1RF_RS00730	OG1RF_10145	rpsG	30S ribosomal protein S7	488.134	527.945	477.002	448.787	438.366	393.703	278.156	287.683	-0.461413	8.61575	0.00870052	0.0123381
OG1RF_RS00735	OG1RF_10146	fusA	elongation factor G	3470.36	3966.5	3660.87	4088.41	2540.27	2448.86	2021.27	1875.08	-0.772834	11.2457	0.0235094	0.032056
OG1RF_RS00740	OG1RF_10147	tuf	elongation factor Tu	4458.13	4706.23	4446.52	4639.24	5817.29	6036.28	5425.89	5191.14	0.300489	11.9299	0.0260143	0.0353041
OG1RF_RS00745	OG1RF_10148	thiD	hydroxymethylpyrimidine/phosphomethylpyrimidine kinase	16.4355	10.7431	9.90315	10.1557	223.781	197.612	215.107	143.842	4.05503	6.62109	4.72062e-36	2.11001e-35
OG1RF_RS00750	OG1RF_10149	cfa	cyclopropane-fatty-acyl-phospholipid synthase	708.37	834.123	848.37	885.967	334.139	389.143	287.428	279.977	-1.33552	9.041	4.56142e-20	1.37748e-19
OG1RF_RS00755	OG1RF_10150	rpsJ	30S ribosomal protein S10	69.8509	85.1772	87.4779	62.3852	98.0958	74.4844	89.0098	74.4894	0.165785	6.33734	0.451556	0.506119
OG1RF_RS00760	OG1RF_10151	rplC	50S ribosomal protein L3	430.61	407.47	380.446	403.811	432.235	373.942	348.622	308.232	-0.134865	8.51042	0.290776	0.338215
OG1RF_RS00765	OG1RF_10152	rplD	50S ribosomal protein L4	304.057	323.06	297.92	326.434	326.986	246.255	228.088	197.782	-0.305557	8.08112	0.0572353	0.0743226
OG1RF_RS00770	OG1RF_10153	rplW	50S ribosomal protein L23	50.95	46.0418	56.9431	47.877	76.6373	45.6027	57.4855	48.8034	0.21324	5.79887	0.443632	0.497668
OG1RF_RS00775	OG1RF_10154	rplB	50S ribosomal protein L2	501.283	474.997	453.895	496.18	624.339	518.351	420.942	369.878	0.0103361	8.82986	0.977422	1
OG1RF_RS00780	OG1RF_10155	rpsS	30S ribosomal protein S19	67.3855	59.0869	60.2442	54.1639	60.288	47.1228	40.7962	41.0976	-0.303141	5.8249	0.175411	0.21154
OG1RF_RS00785	OG1RF_10156	rplV	50S ribosomal protein L22	103.544	109.733	103.158	114.131	112.401	69.9241	103.845	64.215	-0.26992	6.63132	0.182764	0.219792
OG1RF_RS00790	OG1RF_10157	rpsC	30S ribosomal protein S3	675.499	611.588	592.539	628.688	632.514	472.748	383.855	364.741	-0.424528	8.96737	0.0144421	0.0200193
OG1RF_RS00795	OG1RF_10158	rplP	50S ribosomal protein L16	419.105	362.962	327.629	316.279	317.79	269.056	176.165	187.508	-0.568144	8.15779	0.00629687	0.00905853
OG1RF_RS00800	OG1RF_10159	rpmC	50S ribosomal protein L29	38.6234	25.323	25.5831	14.9918	18.393	1.52009	9.27186	43.6662	-0.562689	4.66791	0.457427	0.512033
OG1RF_RS00805	OG1RF_10160	rpsQ	30S ribosomal protein S17	146.276	147.334	126.265	133.475	91.9648	72.9643	92.7186	66.7836	-0.74557	6.80131	1.0389e-05	1.82655e-05
OG1RF_RS00810	OG1RF_10161	rplN	50S ribosomal protein L14	101.078	105.129	109.76	99.1393	61.3099	66.884	74.1749	46.2348	-0.718601	6.42191	0.000117144	0.000195341
OG1RF_RS00815	OG1RF_10162	rplX	50S ribosomal protein L24	112.583	122.011	116.362	97.6885	98.0958	53.2031	83.4467	61.6464	-0.578613	6.61345	0.0414767	0.0549344
OG1RF_RS00820	OG1RF_10163	rplE	50S ribosomal protein L5	155.315	158.844	181.558	159.59	183.93	138.328	124.243	87.3324	-0.278024	7.22408	0.33539	0.385601
	OG1RF_10164	rpsN	30S ribosomal protein S14 type Z	9.8613	13.8125	11.5537	10.6393	8.17465	3.04018	1.85437	12.843	-0.86408	3.61781	0.15103	0.184544
OG1RF_RS00830	OG1RF_10165	rpsH	30S ribosomal protein S8	166.82	171.122	182.383	200.697	173.711	158.089	146.495	89.901	-0.325485	7.33451	0.169781	0.205613
OG1RF_RS00835	OG1RF_10166	rplF	50S ribosomal protein L6	472.521	556.338	559.528	550.828	259.545	228.013	291.136	195.214	-1.12687	8.67388	4.45476e-12	1.03213e-11
OG1RF_RS00840	OG1RF_10167	rplR	50S ribosomal protein L18	66.5638	72.8994	80.0505	71.5737	106.27	117.047	81.5924	84.7638	0.435324	6.43199	0.0704412	0.0903379
OG1RF_RS00845	OG1RF_10168	rpsE	30S ribosomal protein S5	114.227	135.056	112.236	129.123	146.122	183.931	133.515	110.45	0.241182	7.03633	0.206744	0.246341
OG1RF_RS00850	OG1RF_10169	rpmD	50S ribosomal protein L30	4.10887	7.67363	3.30105	3.38524	4.08733	6.08036	11.1262	7.7058	0.585041	3.02677	0.367562	0.419607
OG1RF_RS00855	OG1RF_10170	rplO	50S ribosomal protein L15	157.781	142.729	165.878	170.713	242.174	168.73	185.437	154.116	0.255327	7.40191	0.15416	0.188102
OG1RF_RS00860	OG1RF_10171	secY	preprotein translocase subunit SecY	687.004	765.828	711.377	720.573	967.674	924.215	886.39	796.266	0.313195	9.50582	0.0129718	0.0180879
OG1RF_RS00865	OG1RF_10172	adk	adenylate kinase	169.286	199.514	174.13	174.098	144.078	144.409	98.2817	123.293	-0.472861	7.24851	0.00269682	0.00399506
OG1RF_RS00870	OG1RF_10173	infA	translation initiation factor IF-1	64.0984	72.1321	88.3031	75.9262	21.4585	18.2411	16.6893	7.7058	-2.12564	5.69103	1.08609e-13	2.6795e-13
OG1RF_RS00875	OG1RF_10174	rpmJ	50S ribosomal protein L36	0	4.60418	3.30105	1.45082	1.02183	0	1.85437	0	-1.43131	2.20457	0.203637	0.243199
OG1RF_RS00880	OG1RF_10175	rpsM	30S ribosomal protein S13	418.283	417.445	421.709	386.401	209.475	196.092	139.078	184.939	-1.15415	8.15474	1.38474e-19	4.1192e-19
OG1RF_RS00885	OG1RF_10176	rpsK	30S ribosomal protein S11	748.637	738.97	559.528	646.098	333.117	294.897	317.098	333.918	-1.0746	8.8506	2.81559e-15	7.35291e-15
OG1RF_RS00890	OG1RF_10177	rpoA	DNA-directed RNA polymerase subunit alpha	1042.83	1155.65	987.014	1061.52	793.963	729.643	734.331	644.719	-0.544621	9.64511	3.1917e-05	5.47028e-05
OG1RF_RS00895	OG1RF_10178	rplQ	50S ribosomal protein L17	147.919	164.216	174.956	164.426	148.166	132.248	105.699	89.901	-0.435392	7.17192	0.0930499	0.117757
OG1RF_RS00900	OG1RF_10179	oxaA	hypothetical protein	0	0.767363	0	0	2.04366	0	1.85437	12.843	3.63117	2.01418	0.00410265	0.00599868
OG1RF_RS00905	OG1RF_10180		membrane protein	14.7919	10.7431	17.3305	12.0902	73.5719	56.2433	50.068	53.9406	2.10339	5.15666	2.79284e-08	5.63797e-08
OG1RF_RS00910	OG1RF_10181		peptidase M20	35.3363	32.9966	28.8842	29.9836	126.707	135.288	150.204	92.4696	1.99414	6.2895	1.51969e-11	3.46517e-11
OG1RF_RS00915	OG1RF_10182	cbiO	energy-coupling factor transporter ATPase	32.0492	32.9966	25.5831	30.9508	112.401	106.406	122.389	105.313	1.87175	6.10139	3.99759e-18	1.1394e-17
OG1RF_RS00920	OG1RF_10183		energy-coupling factor transporter ATPase	38.6234	42.9723	47.8652	37.7213	146.122	179.371	144.641	182.371	1.96039	6.63294	3.2212e-20	9.8076e-20
OG1RF_RS00925	OG1RF_10184		cobalt ABC transporter ATP-binding protein	32.0492	39.9029	42.9137	45.9426	189.039	159.609	144.641	130.999	1.96163	6.56125	2.65686e-21	8.28429e-21
	OG1RF_10185			66.5638	85.1772	93.2547	93.8196	377.056	424.105	359.748	392.996	2.19365	7.80692	3.46867e-14	8.70701e-14
OG1RF_RS00935	OG1RF_10186		hypothetical protein	87.9299	82.8752	102.333	109.779	174.733	171.77	153.913	166.959	0.797187	6.99557	8.70011e-08	1.70963e-07
OG1RF_RS00940	OG1RF_10187	brnQ	branched-chain amino acid transporter II carrier protein	34.5145	26.0903	25.5831	31.4344	879.797	936.375	958.71	696.091	4.87496	8.67548	7.16006e-135	1.68457e-133
OG1RF_RS00945	OG1RF_10188		acetyltransferase	0.821775	5.37154	0.825263	0.967213	1.02183	0	1.85437	2.5686	-0.653876	2.17739	0.809137	0.851931
OG1RF_RS00950	OG1RF_10189		Rossman fold protein, TIGR00730 family	10.6831	10.7431	5.77684	5.31967	75.6155	83.6049	76.0292	77.058	3.27959	5.33736	3.61627e-21	1.12352e-20
OG1RF_RS00955	OG1RF_10190		peptide ABC transporter ATP-binding protein	34.5145	43.7397	32.1853	48.3606	545.658	565.473	502.535	616.464	3.77707	8.17639	1.24907e-143	3.43892e-142
OG1RF_RS00960	OG1RF_10191		glutamine ABC transporter substrate-binding protein	23.0097	21.4862	15.68	19.3443	237.065	259.935	259.612	269.703	3.67929	7.01442	1.93769e-66	1.65503e-65
OG1RF_RS00965	OG1RF_10192		hypothetical protein	96.1477	141.195	151.848	173.131	130.794	114.007	101.99	66.7836	-0.421684	6.9432	0.0895475	0.113658
	OG1RF_10193			0	0	0	0	0	0	0	0	0	1.51355	1	1
OG1RF_RS00970	OG1RF_10194		NAD-dependent protein deacetylase	53.4154	43.7397	48.6905	43.041	104.227	89.6853	109.408	97.6068	1.08967	6.18591	1.29547e-05	2.26531e-05
OG1RF_RS00975	OG1RF_10195		maltose O-acetyltransferase	244.889	220.233	232.724	237.934	199.257	186.971	170.602	143.842	-0.392198	7.64029	0.00227574	0.0034044
OG1RF_RS00980	OG1RF_10196		transcriptional regulator	439.65	404.4	511.663	462.328	114.445	89.6853	116.825	123.293	-2.04163	8.1133	1.09361e-38	5.17417e-38
OG1RF_RS00985	OG1RF_10197	amiD	N-acetylmuramoyl-L-alanine amidase	682.895	719.019	717.153	741.852	3283.14	3564.61	4057.37	4217.64	2.40084	10.8444	2.4097e-48	1.42057e-47
OG1RF_RS00990	OG1RF_10198	aldA	aldehyde dehydrogenase	732.201	625.4	687.444	688.172	17.3711	15.2009	22.2525	43.6662	-4.92954	8.42527	1.4051e-123	2.88603e-122
OG1RF_RS00995	OG1RF_10199	ldh1	L-lactate dehydrogenase	4956.12	5227.27	5434.36	5819.24	2695.59	2505.11	2006.43	2352.84	-1.16365	11.5856	2.54707e-22	8.128e-22
	OG1RF_10200			293.374	226.372	221.17	225.844	59.2662	57.7634	68.6118	53.9406	-2.00547	7.26371	3.65778e-25	1.25715e-24
OG1RF_RS01005	OG1RF_10201	mfd	transcription-repair coupling factor	2525.31	2398.78	2650.74	2896.32	878.775	972.858	704.661	791.129	-1.64244	10.5324	3.53738e-31	1.44853e-30
OG1RF_RS01010	OG1RF_10202		polysaccharide biosynthesis protein	450.333	484.206	517.44	529.065	379.099	411.944	357.894	351.898	-0.397415	8.73227	0.00381773	0.0055979
	OG1RF_10203			237.493	221.768	232.724	256.311	66.419	97.2858	83.4467	105.313	-1.46309	7.35316	1.07789e-16	2.93949e-16
OG1RF_RS01020	OG1RF_10204		hypothetical protein	0	0	0	0	0	0	0	0	0	1.51355	1	1
OG1RF_RS01025	OG1RF_10205		hypothetical protein	132.306	155.775	136.994	145.082	507.85	635.398	571.147	470.054	1.93861	8.31632	7.7012e-43	4.05921e-42
OG1RF_RS01030	OG1RF_10206		RNA-binding protein	182.434	160.379	170.004	156.688	895.124	916.614	923.477	963.225	2.46617	8.96575	2.61109e-59	1.89286e-58
	OG1RF_10207			37.8016	29.1598	30.5347	33.8524	437.344	541.152	476.574	434.093	3.84097	7.88401	5.63211e-80	6.20251e-79
OG1RF_RS01040	OG1RF_10208	hpt	hypoxanthine-guanine phosphoribosyltransferase	17.2573	22.2535	14.0295	21.2787	209.475	304.018	196.563	187.508	3.56735	6.83166	2.0659e-39	9.91937e-39
OG1RF_RS01045	OG1RF_10209	ftsH	cell division protein FtsH	4406.36	4989.39	4962.31	5405.27	3985.14	4870.37	3894.18	4456.52	-0.199975	11.8857	0.461504	0.515927
OG1RF_RS01050	OG1RF_10210	hslO	molecular chaperone Hsp33	42.7323	39.9029	44.5642	47.3934	68.4627	95.7657	118.68	130.999	1.22518	6.16537	0.000336516	0.000541607
	OG1RF_10211			55.8807	56.0175	87.4779	79.3114	212.541	214.333	200.272	228.605	1.60904	7.08731	1.02176e-16	2.78937e-16
	OG1RF_10212			538.263	573.22	543.848	602.574	1720.76	1670.58	1574.36	1348.52	1.48485	9.86956	3.75117e-23	1.21655e-22
OG1RF_RS01205	OG1RF_10213	licT	transcription antiterminator LicT	982.021	943.856	880.555	984.623	17.3711	9.12054	40.7962	15.4116	-5.5549	8.83528	7.50129e-170	3.23556e-168
OG1RF_RS01210	OG1RF_10214	bglP	PTS beta-glucoside transporter subunit EIIBCA	2291.11	2391.87	2438.65	2467.36	84.812	63.8438	126.097	110.45	-4.66726	10.0902	1.92759e-143	5.19645e-142
OG1RF_RS01215	OG1RF_10215	arb	6-phospho-beta-glucosidase	1372.36	1292.24	1387.27	1418.9	63.3535	56.2433	79.738	48.8034	-4.44678	9.35299	3.36939e-165	1.30149e-163
OG1RF_RS01220	OG1RF_10216	bglA	6-phospho-beta-glucosidase	109.296	126.615	99.8568	112.197	70.5064	62.3237	76.0292	61.6464	-0.720257	6.53704	0.00014962	0.000247422
OG1RF_RS01225	OG1RF_10217		phosphoglycerate mutase	247.354	328.431	373.844	363.188	17.3711	15.2009	16.6893	17.9802	-4.28257	7.47391	5.19783e-44	2.86212e-43
OG1RF_RS01230	OG1RF_10218		carboxymethylenebutenolidase-related protein	72.3162	73.6668	66.021	84.6311	199.257	229.534	213.253	208.057	1.50551	7.10598	4.32045e-22	1.37026e-21
OG1RF_RS01235	OG1RF_10219		AraC family transcriptional regulator	70.6726	74.4342	88.3031	77.8606	75.6155	63.8438	81.5924	53.9406	-0.158277	6.23227	0.43346	0.48689
OG1RF_RS01240	OG1RF_10220	ogt	methylated-DNA--[protein]-cysteine S-methyltransferase	41.0887	38.3681	45.3895	38.2049	51.0916	48.6429	33.3787	30.8232	0.0560445	5.44334	0.915115	0.952662
OG1RF_RS01245	OG1RF_10221	tag	DNA-3-methyladenine glycosylase I	41.9105	42.2049	41.2631	46.9098	39.8514	42.5625	46.3593	30.8232	-0.0989229	5.46368	0.703744	0.749811
OG1RF_RS01250	OG1RF_10222		phosphohydrolase	50.95	41.4376	34.661	40.6229	17.3711	16.721	25.9612	10.2744	-1.22084	5.20717	5.0927e-05	8.64823e-05
OG1RF_RS01255	OG1RF_10223		cation transporter	178.325	180.33	151.848	162.975	178.82	144.409	122.389	143.842	-0.179364	7.29688	0.349175	0.400029
OG1RF_RS01260	OG1RF_10224		DUF4809 domain-containing protein	137.236	148.868	141.12	162.492	102.183	82.0849	79.738	84.7638	-0.744804	6.90174	9.89596e-05	0.000165551
OG1RF_RS01265	OG1RF_10225	fabI	enoyl-ACP reductase	32.871	29.1598	38.7874	40.1393	548.723	618.677	765.856	680.679	4.20041	8.32014	4.98443e-53	3.27404e-52
OG1RF_RS01270	OG1RF_10226	fabF	beta-ketoacyl-[acyl-carrier-protein] synthase II	738.776	949.995	977.937	725.893	3859.46	3816.95	3547.41	3542.1	2.1235	10.8756	1.10173e-64	8.88252e-64
OG1RF_RS01275	OG1RF_10227	fabZ	beta-hydroxyacyl-ACP dehydratase	152.028	161.146	254.181	248.09	1384.58	1328.56	1171.96	1058.26	2.59838	9.33101	2.37871e-25	8.25215e-25
OG1RF_RS01280	OG1RF_10228	pyrDA	dihydroorotate oxidase	57.5242	69.83	65.1958	63.3524	855.273	1039.74	1029.18	963.225	3.92076	8.88399	8.47808e-141	2.21629e-139
OG1RF_RS01290	OG1RF_10229		elongation factor G-binding protein	14.7919	34.5313	32.1853	19.8279	32.6986	47.1228	48.2137	43.6662	0.751923	5.11755	0.035305	0.0472194
	OG1RF_10230			83.821	79.8057	85.8273	97.6885	204.366	229.534	194.709	236.311	1.30359	7.18683	1.8881e-15	4.95077e-15
OG1RF_RS01300	OG1RF_10231		hypothetical protein	0.821775	0.767363	0	0	0	0	0	0	-1.98461	1.62883	0.51397	0.566905
OG1RF_RS01305	OG1RF_10232	srpG	cysteine synthase	0.821775	0.767363	1.65053	1.45082	2.04366	4.56027	5.56312	0	1.30973	2.32312	0.204251	0.243707
OG1RF_RS01310	OG1RF_10233	metC	cystathionine beta-lyase	2.46532	6.90626	4.95158	5.31967	8.17465	9.12054	18.5437	5.1372	1.03988	3.30051	0.165783	0.201335
OG1RF_RS01315	OG1RF_10234	genA	6-phospho-beta-glucosidase	758.498	733.599	828.564	848.729	6.13099	9.12054	7.41749	15.4116	-6.50108	8.58564	3.71292e-199	3.20301e-197
OG1RF_RS01320	OG1RF_10235	genB	PTS cellobiose transporter subunit IIC	333.641	328.431	302.046	321.115	9.19648	1.52009	3.70874	5.1372	-5.87072	7.41067	1.00843e-74	1.00377e-73
	OG1RF_10236			30.4057	25.323	20.6316	25.1475	246.261	197.612	257.758	313.369	3.31262	7.07184	2.36262e-18	6.80897e-18
OG1RF_RS01330	OG1RF_10237		dihydrofolate reductase	723.984	999.873	993.617	1005.9	44.9606	39.5223	44.5049	43.6662	-4.42615	8.84122	3.33388e-104	5.10538e-103
OG1RF_RS01335	OG1RF_10238	ntpJ	ATP synthase subunit J	1584.38	1577.7	1656.3	1677.63	114.445	152.009	170.602	202.919	-3.36482	9.65027	2.25188e-53	1.50203e-52
OG1RF_RS01340	OG1RF_10239	napA	sodium:proton antiporter	2563.94	2464	2756.38	2696.59	168.602	211.293	174.311	285.115	-3.65625	10.2487	3.48855e-55	2.38845e-54
OG1RF_RS01345	OG1RF_10240	copY	uracil phosphoribosyltransferase	103.544	101.292	155.975	126.221	12.262	10.6406	16.6893	25.686	-2.98751	6.23394	2.87213e-20	8.75508e-20
OG1RF_RS01350	OG1RF_10241	actP	copper-exporting ATPase	462.659	504.157	397.777	433.311	237.065	208.252	285.573	354.467	-0.739604	8.42812	0.000492749	0.000780916
OG1RF_RS01355	OG1RF_10242	copZ	copper transporter CopZ	4.10887	1.53473	4.12631	1.45082	0	0	0	2.5686	-2.42955	2.2431	0.100531	0.126356
OG1RF_RS01360	OG1RF_10243		hypothetical protein	27.9403	49.1112	41.2631	41.1065	54.1571	66.884	81.5924	64.215	0.734643	5.77096	0.0572101	0.0743226
OG1RF_RS01365	OG1RF_10244		GntR family transcriptional regulator	0.821775	3.83681	2.47579	4.83606	6.13099	0	1.85437	2.5686	-0.0804275	2.57588	1	1
OG1RF_RS01370	OG1RF_10245	pepC	aminopeptidase C	1954.18	1990.54	2225.73	2297.13	1502.09	1552.01	1275.81	1461.53	-0.547705	10.5573	0.00111413	0.00170412
OG1RF_RS01375	OG1RF_10246		hypothetical protein	428.966	507.994	576.859	501.983	50.0697	47.1228	79.738	115.587	-2.82339	8.15177	2.28858e-19	6.76125e-19
OG1RF_RS01380	OG1RF_10247	gloA	glyoxalase	235.028	240.952	232.724	270.336	85.8338	83.6049	111.262	202.919	-1.04165	7.50544	0.00128636	0.00196059
OG1RF_RS01385	OG1RF_10248	sugE1	multidrug resistance protein SMR	3.2871	2.30209	1.65053	3.38524	5.10916	1.52009	5.56312	5.1372	0.642349	2.75667	0.469493	0.524405
OG1RF_RS01390	OG1RF_10249	sugE2	QacE family quaternary ammonium compound efflux SMR transporter	1.64355	0.767363	1.65053	0	2.04366	1.52009	5.56312	12.843	2.26208	2.72947	0.027004	0.0365514
OG1RF_RS01395	OG1RF_10250	chiC	chitinase	876.834	844.099	722.105	839.057	30.6549	28.8817	63.0486	53.9406	-4.29685	8.67666	3.06299e-120	6.00532e-119
OG1RF_RS01400	OG1RF_10251		chitin-binding protein	389.521	366.799	302.871	356.901	12.262	10.6406	35.2331	35.9604	-4.01984	7.58884	3.19134e-34	1.38577e-33
OG1RF_RS01405	OG1RF_10252		acyl-ACP thioesterase	60.8113	69.0626	64.3705	64.3196	226.847	237.134	239.214	166.959	1.75869	7.0851	9.22037e-19	2.69023e-18
OG1RF_RS01410	OG1RF_10253		hypothetical protein	65.742	80.5731	79.2252	69.6393	240.13	255.375	222.525	215.762	1.67102	7.20259	7.28353e-28	2.7279e-27
OG1RF_RS01415	OG1RF_10254		haloacid dehalogenase	46.0194	59.0869	63.5452	64.8033	213.563	196.092	183.583	218.331	1.78843	6.99598	9.48123e-20	2.83998e-19
OG1RF_RS01420	OG1RF_10255	lysC	aspartate kinase	24.6532	20.7188	20.6316	21.2787	486.392	468.188	576.71	323.644	4.40838	7.82441	1.03232e-57	7.33967e-57
OG1RF_RS01425	OG1RF_10256		haloacid dehalogenase	3.2871	3.83681	5.77684	5.80328	166.559	186.971	144.641	128.43	5.00983	6.28429	5.90892e-38	2.76034e-37
OG1RF_RS01430	OG1RF_10257	ezrA	septation ring formation regulator EzrA	295.839	332.268	288.842	354.483	3491.6	3841.27	3081.97	2658.5	3.36097	10.5811	2.86361e-73	2.76531e-72
OG1RF_RS01435	OG1RF_10258	iscS	aminotransferase V	41.0887	28.3924	29.7095	35.3033	159.406	158.089	152.058	182.371	2.26495	6.55688	3.97265e-25	1.35995e-24
OG1RF_RS01440	OG1RF_10259		DNA-binding response regulator	446.224	422.049	419.234	426.541	436.322	503.15	404.253	413.545	0.0392943	8.67229	0.79269	0.836315
OG1RF_RS01445	OG1RF_10260		two-component sensor histidine kinase	444.58	403.633	427.486	433.795	494.566	626.277	439.486	523.994	0.28637	8.78868	0.0868124	0.110349
OG1RF_RS01450	OG1RF_10261		DUF4822 domain-containing protein	3.2871	2.30209	3.30105	5.80328	29.6331	22.8013	16.6893	35.9604	2.74345	3.94959	1.89075e-06	3.45082e-06
OG1RF_RS01455	OG1RF_10262		DUF4822 domain-containing protein	47.6629	61.389	49.5158	59.4836	94.0085	66.884	72.3205	97.6068	0.59135	6.09813	0.00808474	0.0115153
OG1RF_RS01460	OG1RF_10263		DUF4822 domain-containing protein	46.8412	36.066	35.4863	38.6885	300.418	241.694	165.039	197.782	2.53188	6.99092	3.98685e-17	1.10117e-16
	OG1RF_10264			0	0	0	0	0	1.52009	0	5.1372	3.53517	1.82445	0.0880071	0.111813
OG1RF_RS01465	OG1RF_10265		hypothetical protein	30.4057	24.5556	23.1074	28.0492	35.7641	31.9219	42.6506	61.6464	0.654142	5.15153	0.0505906	0.0661924
OG1RF_RS01470	OG1RF_10266		deaminase	87.9299	107.431	108.109	118	267.72	290.337	285.573	331.349	1.46524	7.5748	9.58877e-18	2.70619e-17
OG1RF_RS01475	OG1RF_10267		death-on-curing family protein	534.154	565.546	641.229	631.106	109.336	86.6451	109.408	128.43	-2.46941	8.39115	6.8151e-68	5.91862e-67
OG1RF_RS01480	OG1RF_10268		addiction module antitoxin	426.501	368.334	429.137	437.18	49.0479	48.6429	55.6312	82.1952	-2.87853	7.86975	4.94015e-65	4.05877e-64
OG1RF_RS01485	OG1RF_10269		esterase	323.779	270.879	272.337	316.762	48.0261	30.4018	61.1943	79.6266	-2.46838	7.47888	2.0558e-16	5.55366e-16
OG1RF_RS01490	OG1RF_10270		purine catabolism regulatory protein	1124.19	1140.3	963.907	1117.61	73.5719	85.125	107.554	190.076	-3.29783	9.10878	2.36299e-42	1.22553e-41
	OG1RF_10271			1023.11	1175.6	1103.38	1199.34	31.6768	27.3616	33.3787	64.215	-4.89018	9.09301	6.3405e-41	3.15562e-40
OG1RF_RS01505	OG1RF_10272		hypothetical protein	314.74	280.087	279.764	314.344	11.2401	7.60045	9.27186	10.2744	-4.9179	7.30418	4.56407e-103	6.78841e-102
OG1RF_RS01510	OG1RF_10273		MFS transporter	367.333	354.522	345.785	377.213	13.2838	13.6808	20.3981	17.9802	-4.4933	7.61503	3.31532e-34	1.43479e-33
OG1RF_RS01515	OG1RF_10274	arcC	carbamate kinase 2	84.6428	84.4099	98.2063	110.746	11.2401	7.60045	7.41749	10.2744	-3.33472	5.89027	8.30055e-24	2.76116e-23
OG1RF_RS01520	OG1RF_10275		sodium:dicarboxylate symporter	101.078	106.663	106.459	115.582	35.7641	18.2411	37.0874	33.3918	-1.78789	6.29891	2.96234e-07	5.65797e-07
OG1RF_RS01525	OG1RF_10276	allD	ureidoglycolate dehydrogenase	100.257	78.271	88.3031	91.8852	14.3056	9.12054	31.5243	30.8232	-2.11971	5.95957	2.58634e-06	4.66443e-06
OG1RF_RS01530	OG1RF_10277		citrate transporter	62.4549	44.507	42.0884	44.4918	6.13099	3.04018	12.9806	12.843	-2.53831	5.13994	4.29459e-06	7.68099e-06
OG1RF_RS01535	OG1RF_10278	atzC	N-acyl-D-amino-acid deacylase	138.88	118.941	118.838	130.09	24.524	44.0826	42.6506	53.9406	-1.68944	6.4599	1.28496e-13	3.15809e-13
OG1RF_RS01540	OG1RF_10279		hypothetical protein	16.4355	16.882	20.6316	14.5082	29.6331	22.8013	46.3593	46.2348	1.05178	4.74548	0.00416733	0.0060795
OG1RF_RS01545	OG1RF_10280		hypothetical protein	0	0	0	0	0	0	0	2.5686	2.15858	1.71048	0.523889	0.576211
OG1RF_RS01550	OG1RF_10281		serine protease	142.167	145.799	132.042	134.443	7772.05	7662.77	6651.63	7736.62	5.74932	11.5445	0	0
OG1RF_RS01555	OG1RF_10282		5-methyltetrahydropteroyltriglutamate--homocysteine methyltransferase	46.0194	62.1564	62.72	65.7705	109.336	98.8058	116.825	79.6266	0.779506	6.32512	0.00134929	0.00205409
OG1RF_RS01560	OG1RF_10283		AI-2E family transporter	525.936	583.963	561.179	617.565	604.924	618.677	606.38	624.17	0.0995562	9.10016	0.54698	0.599063
OG1RF_RS01565	OG1RF_10284		membrane protein	124.91	108.198	104.808	115.582	57.2226	57.7634	83.4467	82.1952	-0.724132	6.5575	0.00125805	0.00191972
OG1RF_RS01575	OG1RF_10285		membrane protein	4.10887	5.37154	4.12631	3.86885	37.8078	56.2433	40.7962	41.0976	3.30763	4.52526	1.98405e-14	5.04889e-14
OG1RF_RS01580	OG1RF_10286		membrane protein	17.2573	16.882	16.5053	17.8934	107.292	89.6853	68.6118	89.901	2.37149	5.67847	7.13458e-12	1.64419e-11
OG1RF_RS01585	OG1RF_10287	pcp	pyroglutamyl-peptidase I	80.5339	68.2953	90.7789	98.1721	182.908	220.413	198.418	187.508	1.21825	7.09831	1.58888e-09	3.3816e-09
OG1RF_RS01590	OG1RF_10288	nhaC	Na+/H+ antiporter NhaC	103.544	161.146	176.606	145.566	40.8733	41.0424	37.0874	59.0778	-1.73913	6.7044	8.58812e-08	1.68891e-07
OG1RF_RS01595	OG1RF_10289		transcriptional regulator	9.03952	6.90626	9.07789	10.1557	5.10916	4.56027	7.41749	12.843	-0.358224	3.44815	0.63675	0.686058
OG1RF_RS01600	OG1RF_10290		nitroreductase	8.21775	10.7431	14.8547	13.541	25.5458	28.8817	24.1068	38.529	1.25718	4.40039	0.000745645	0.00116039
OG1RF_RS01605	OG1RF_10291		haloacid dehalogenase	419.927	446.605	416.758	488.442	72.55	63.8438	116.825	102.744	-2.334	8.04832	7.81159e-18	2.20944e-17
OG1RF_RS01610	OG1RF_10292	mtlA	PTS lactose transporter subunit IIBC	52.5936	62.1564	74.2737	83.1803	196.192	243.214	233.651	215.762	1.6893	7.11763	1.02139e-21	3.19631e-21
OG1RF_RS01615	OG1RF_10293		transcription antiterminator BglG	55.8807	40.6702	65.1958	60.9344	286.113	293.377	318.952	292.82	2.41411	7.41031	4.88539e-23	1.58042e-22
OG1RF_RS01620	OG1RF_10294	mltF	PTS mannitol transporter subunit IIA	12.3266	13.0452	18.981	10.6393	76.6373	63.8438	81.5924	84.7638	2.48674	5.41048	2.77458e-18	7.98732e-18
OG1RF_RS01625	OG1RF_10295		hypothetical protein	12.3266	10.7431	16.5053	6.77049	0	0	0	0	-6.59299	3.31224	7.78435e-08	1.53434e-07
OG1RF_RS01630	OG1RF_10296	mtlA2	PTS mannitol transporter subunit IICB	307.344	451.209	282.24	292.582	29.6331	19.7612	40.7962	33.3918	-3.44618	7.53776	2.60729e-27	9.57115e-27
OG1RF_RS01635	OG1RF_10297	mltF2	mannitol-specific phosphotransferase enzyme IIA component	112.583	140.427	136.994	125.254	7.15282	4.56027	7.41749	10.2744	-4.17018	6.23385	6.65499e-43	3.52933e-42
OG1RF_RS01640	OG1RF_10298	mtlD	mannitol-1-phosphate 5-dehydrogenase	2050.33	2534.6	2690.36	2487.19	26.5676	12.1607	27.8156	46.2348	-6.51751	10.0613	4.29246e-188	2.58346e-186
OG1RF_RS01645	OG1RF_10299		oxidoreductase	69.8509	90.5488	71.7979	69.1557	85.8338	117.047	94.573	71.9208	0.307544	6.39389	0.161653	0.196782
OG1RF_RS01650	OG1RF_10300		NAD-binding protein	13.1484	8.44099	14.0295	8.22131	18.393	6.08036	20.3981	7.7058	0.314521	3.97739	0.610129	0.660399
OG1RF_RS01655	OG1RF_10301		RND transporter	20.5444	30.6945	17.3305	23.6967	42.9169	54.7232	51.9224	77.058	1.26089	5.29432	0.000201972	0.000332087
OG1RF_RS01660	OG1RF_10302		ABC transporter ATP-binding protein	23.0097	13.8125	18.981	17.8934	23.5021	38.0022	53.7768	59.0778	1.20668	4.95054	0.00557666	0.0080628
OG1RF_RS01665	OG1RF_10303		ABC transporter permease	60.8113	56.0175	80.8758	70.1229	68.4627	76.0045	100.136	107.881	0.365671	6.26462	0.107098	0.133769
OG1RF_RS01670	OG1RF_10304		hypothetical protein	0	0	0	0.483606	0	0	0	0	-1.26027	1.56725	1	1
OG1RF_RS01675	OG1RF_10305		hypothetical protein	5.75242	4.60418	9.07789	10.6393	44.9606	56.2433	72.3205	97.6068	3.10929	5.21648	2.93134e-10	6.40195e-10
OG1RF_RS01680	OG1RF_10306		DUF4811 domain-containing protein	11.5048	14.5799	14.8547	12.5738	67.4409	101.846	63.0486	48.8034	2.39853	5.36269	8.21391e-10	1.76852e-09
OG1RF_RS01685	OG1RF_10307	lmrB	multidrug transporter	4.93065	3.06945	1.65053	3.86885	25.5458	33.442	31.5243	25.686	3.03999	3.99221	1.54642e-11	3.523e-11
OG1RF_RS01690	OG1RF_10308		MerR family transcriptional regulator	44.3758	51.4133	58.5937	61.9016	2.04366	0	1.85437	2.5686	-5.01598	5.18198	1.57423e-17	4.3997e-17
OG1RF_RS01695	OG1RF_10309		IclR family transcriptional regulator	53.4154	39.9029	54.4674	46.9098	56.2007	42.5625	44.5049	25.686	-0.151745	5.60044	0.556429	0.608381
OG1RF_RS01700	OG1RF_10310	eda-1	bifunctional 2-keto-4-hydroxyglutarate aldolase/2-keto-3-deoxy-6-phosphogluconate aldolase	30.4057	36.066	17.3305	23.6967	1.02183	4.56027	5.56312	15.4116	-2.22606	4.43216	0.000310701	0.000502246
OG1RF_RS01705	OG1RF_10311		2-dehydro-3-deoxygluconokinase	50.95	34.5313	34.661	43.5246	2.04366	1.52009	5.56312	5.1372	-3.63948	4.81563	2.28414e-13	5.56624e-13
OG1RF_RS01710	OG1RF_10312	kduI	5-dehydro-4-deoxy-D-glucuronate isomerase	33.6928	34.5313	32.1853	33.3688	7.15282	6.08036	7.41749	7.7058	-2.22954	4.71123	2.98128e-05	5.11641e-05
OG1RF_RS01715	OG1RF_10313	idnO	gluconate 5-dehydrogenase	47.6629	42.9723	42.0884	57.0656	7.15282	4.56027	7.41749	12.843	-2.63345	5.10684	4.18815e-08	8.38277e-08
OG1RF_RS01720	OG1RF_10314	rhiN	glycosyl hydrolase family 88	0.821775	3.06945	0.825263	0.967213	3.06549	3.04018	7.41749	0	1.25559	2.30867	0.223027	0.264768
OG1RF_RS01725	OG1RF_10315		hypothetical protein	8.21775	2.30209	2.47579	2.90164	7.15282	3.04018	14.835	10.2744	1.09186	3.31792	0.0440507	0.0581057
OG1RF_RS01730	OG1RF_10316		C4-dicarboxylate ABC transporter	1.64355	0	0.825263	1.45082	1.02183	0	0	2.5686	-0.330838	1.9226	1	1
OG1RF_RS01735	OG1RF_10317	dctM	membrane protein	18.9008	15.3473	11.5537	8.70491	6.13099	3.04018	11.1262	15.4116	-0.68335	3.8606	0.32318	0.373055
OG1RF_RS01740	OG1RF_10318		AraC family transcriptional regulator	13.9702	11.5104	10.7284	12.0902	5.10916	7.60045	24.1068	25.686	0.295042	3.99043	0.605469	0.657003
OG1RF_RS01745	OG1RF_10319	rhaB	rhamnulokinase	4.10887	3.83681	2.47579	2.41803	6.13099	1.52009	11.1262	12.843	1.20002	2.95025	0.0855318	0.108935
OG1RF_RS01750	OG1RF_10320	rhaA	L-rhamnose isomerase	5.75242	3.06945	6.6021	2.90164	4.08733	4.56027	1.85437	5.1372	-0.200708	2.95228	0.901425	0.940302
OG1RF_RS01755	OG1RF_10321	rhaD	rhamnulose-1-phosphate aldolase	4.93065	3.06945	1.65053	1.45082	5.10916	3.04018	3.70874	5.1372	0.650904	2.59549	0.513746	0.566905
OG1RF_RS01760	OG1RF_10322	rhaM	L-rhamnose mutarotase	0.821775	0	0	1.45082	0	0	0	0	-2.70592	1.72093	0.513722	0.566905
OG1RF_RS01765	OG1RF_10323		AraC family transcriptional regulator	4.93065	6.1389	11.5537	6.28688	5.10916	3.04018	11.1262	7.7058	-0.148937	3.32604	0.9272	0.96408
OG1RF_RS01770	OG1RF_10324		AP endonuclease	9.8613	10.7431	12.3789	14.0246	11.2401	10.6406	9.27186	5.1372	-0.32625	3.84894	0.609596	0.660098
OG1RF_RS01775	OG1RF_10325		hypothetical protein	2.46532	2.30209	2.47579	0	2.04366	0	1.85437	0	-0.483115	2.10667	0.592885	0.644765
OG1RF_RS01780	OG1RF_10326	dtpT	peptide ABC transporter permease	37.8016	40.6702	24.7579	35.7869	1049.42	1387.84	1114.48	1035.15	5.03661	9.06726	3.24872e-79	3.54755e-78
	OG1RF_10327			0	0	0	0	0	1.52009	1.85437	0	2.93777	1.70331	0.272707	0.31863
OG1RF_RS01790	OG1RF_10328		peptidase M23	7.39597	11.5104	18.1558	18.377	116.489	79.0447	70.4661	107.881	2.72473	5.67765	1.10727e-14	2.84569e-14
	OG1RF_10329			0.821775	0.767363	0.825263	1.93443	13.2838	15.2009	9.27186	5.1372	3.13176	2.93436	6.65137e-06	1.17902e-05
OG1RF_RS01800	OG1RF_10330	menB	1,4-dihydroxy-2-naphthoyl-CoA synthase	499.639	547.897	510.012	511.656	295.309	380.022	359.748	321.075	-0.612768	8.64752	1.78258e-07	3.44791e-07
OG1RF_RS01805	OG1RF_10331	menE	2-succinylbenzoate-CoA ligase	392.808	349.917	394.476	398.008	268.742	325.299	291.136	269.703	-0.410046	8.32035	0.000419252	0.000670595
OG1RF_RS01810	OG1RF_10332	menF	menaquinone-specific isochorismate synthase	576.064	580.893	579.335	648.516	331.073	367.862	309.68	285.115	-0.875779	8.76015	5.41689e-10	1.17313e-09
OG1RF_RS01815	OG1RF_10333	menD	2-succinyl-5-enolpyruvyl-6-hydroxy-3-cyclohexene-1-carboxylate synthase	557.985	571.685	572.732	609.344	346.401	449.947	400.544	367.31	-0.563923	8.8368	0.0038635	0.0056618
OG1RF_RS01820	OG1RF_10334	menH	2-succinyl-6-hydroxy-2,4-cyclohexadiene-1-carboxylate synthase	310.631	346.848	255.006	335.623	174.733	262.976	196.563	169.528	-0.631472	7.95052	0.000305212	0.00049399
OG1RF_RS01825	OG1RF_10335	menC	o-succinylbenzoate synthase	574.421	573.22	536.421	584.196	321.877	357.221	324.515	318.506	-0.777377	8.70711	2.06633e-13	5.04021e-13
OG1RF_RS01830	OG1RF_10336		6-phosphogluconolactonase	8.21775	22.2535	14.8547	18.377	21.4585	19.7612	20.3981	20.5488	0.355137	4.36078	0.408136	0.46165
OG1RF_RS01835	OG1RF_10337		acetate--CoA ligase	95.3259	91.3161	69.3221	68.6721	310.637	338.98	307.826	259.429	1.91275	7.53426	1.39228e-16	3.77697e-16
OG1RF_RS01840	OG1RF_10338	ohr	osmotically inducible protein C	11757.1	13660.6	15300.4	13927.9	270.785	273.616	337.496	457.211	-5.36149	12.3531	2.72892e-102	4.03568e-101
OG1RF_RS01845	OG1RF_10339		membrane protein	13.1484	13.8125	13.2042	13.0574	14.3056	10.6406	18.5437	25.686	0.315517	4.18191	0.461278	0.515898
OG1RF_RS01850	OG1RF_10340		PTS sorbose transporter subunit IIC	8.21775	9.20835	4.95158	5.31967	8.17465	3.04018	12.9806	15.4116	0.452434	3.41402	0.483183	0.538303
OG1RF_RS01855	OG1RF_10341		PTS mannose transporter subunit IID	6.5742	11.5104	8.25263	6.77049	2.04366	3.04018	7.41749	17.9802	-0.303105	3.36071	0.810389	0.852902
OG1RF_RS01860	OG1RF_10342	sorB	PTS mannose transporter subunit IID	19.7226	14.5799	14.0295	19.3443	14.3056	3.04018	14.835	10.2744	-0.660332	4.22807	0.262979	0.308518
OG1RF_RS01865	OG1RF_10343		RpiR family transcriptional regulator	17.2573	9.97571	21.4568	15.959	20.4366	15.2009	25.9612	35.9604	0.546023	4.43111	0.189683	0.227373
OG1RF_RS01870	OG1RF_10344	murQ	N-acetylmuramic acid 6-phosphate etherase	42.7323	42.9723	42.9137	45.9426	22.4803	19.7612	40.7962	41.0976	-0.546685	5.33854	0.126012	0.155591
OG1RF_RS01875	OG1RF_10345		serine hydrolase	36.9799	32.2292	37.9621	33.8524	27.5894	36.4822	59.3399	61.6464	0.345663	5.368	0.27735	0.323909
OG1RF_RS01880	OG1RF_10346		PTS fructose transporter subunit IIA	14.7919	27.6251	35.4863	31.918	16.3493	6.08036	11.1262	20.5488	-1.04615	4.61383	0.0323354	0.0433147
OG1RF_RS01885	OG1RF_10347		hypothetical protein	18.9008	14.5799	14.8547	21.2787	116.489	106.406	131.66	97.6068	2.67514	5.94578	2.08533e-28	7.95971e-28
OG1RF_RS01890	OG1RF_10348	sodA	superoxide dismutase [Fe]	31956.4	34648.7	38347.5	39823	866.513	1001.74	1092.23	1435.85	-5.04525	13.679	1.39434e-115	2.55926e-114
OG1RF_RS01895	OG1RF_10349	dapF	diaminopimelate epimerase	272.007	265.507	252.53	250.024	53.1352	53.2031	70.4661	92.4696	-2.01062	7.36129	1.34981e-30	5.4076e-30
OG1RF_RS01900	OG1RF_10350		LytR family transcriptional regulator	632.767	645.352	585.937	677.533	1257.87	1629.54	1309.19	1589.96	1.18424	9.82582	2.49799e-17	6.94392e-17
OG1RF_RS01905	OG1RF_10351	nagB	glucosamine-6-phosphate deaminase	557.985	617.727	630.501	643.68	85.8338	101.846	96.4273	105.313	-2.67415	8.40844	7.50258e-94	9.70834e-93
OG1RF_RS01910	OG1RF_10352		magnesium transporter MgtC	92.8606	101.292	118.838	124.287	131.816	115.527	100.136	143.842	0.158536	6.84315	0.36984	0.421659
OG1RF_RS01915	OG1RF_10353		hypothetical protein	78.0686	67.5279	81.701	70.6065	33.7204	57.7634	50.068	48.8034	-0.666522	6.00687	0.00878231	0.0124472
OG1RF_RS01920	OG1RF_10354		hypothetical protein	479.917	577.824	581.81	575.975	228.89	241.694	346.768	385.29	-0.891307	8.66402	0.000213185	0.000348751
OG1RF_RS01925	OG1RF_10355	nrdF	ribonucleoside-diphosphate reductase	241.602	253.23	245.103	289.197	1568.51	1594.57	1340.71	863.05	2.3837	9.46803	8.06186e-28	3.01069e-27
OG1RF_RS01930	OG1RF_10356	nrdE	ribonucleoside-diphosphate reductase subunit alpha	1431.53	1586.91	1524.26	1702.78	2588.3	2477.75	2388.43	1741.51	0.559122	10.6641	0.00738083	0.0105417
OG1RF_RS01935	OG1RF_10357	nrdI	ribonucleotide reductase assembly protein NrdI	134.771	136.591	138.644	122.836	230.934	190.011	213.253	148.979	0.577701	7.3199	0.000606762	0.000950545
OG1RF_RS01940	OG1RF_10358	nrdH	NrdH-redoxin	598.252	661.467	839.292	567.27	78.681	33.442	63.0486	66.7836	-3.45025	8.44356	1.00012e-53	6.74042e-53
OG1RF_RS01945	OG1RF_10359	feoA	ferrous iron transporter A	38.6234	34.5313	53.6421	41.1065	31.6768	16.721	11.1262	7.7058	-1.2174	5.1196	0.00438881	0.00639901
OG1RF_RS01950	OG1RF_10360	feoB	ferrous iron transport protein B	557.985	505.692	546.324	560.5	402.602	262.976	183.583	244.017	-0.978623	8.59554	4.20908e-05	7.17595e-05
OG1RF_RS01955	OG1RF_10361		hypothetical protein	0	0.767363	0.825263	0.967213	0	0	0	0	-2.73796	1.72562	0.270486	0.316607
OG1RF_RS01965	OG1RF_10362	morA	glyoxal reductase	28.7621	23.7882	29.7095	24.1803	40.8733	27.3616	33.3787	38.529	0.40687	5.02404	0.182974	0.219917
OG1RF_RS01970	OG1RF_10363		glyoxalase	64.0984	70.5974	86.6526	77.377	25.5458	21.2813	31.5243	33.3918	-1.4502	5.81524	2.01677e-07	3.88638e-07
OG1RF_RS01975	OG1RF_10364	cls	cardiolipin synthase	16.4355	16.882	27.2337	18.8606	207.432	246.255	178.02	228.605	3.43608	6.78466	3.90282e-49	2.3435e-48
	OG1RF_10365			0	0	0	0	0	0	0	2.5686	2.13213	1.57911	0.51429	0.566905
	OG1RF_10366			2965.79	3666.46	4096.6	3348.01	65.3972	60.8036	50.068	51.372	-5.93264	10.5653	4.48961e-74	4.43477e-73
OG1RF_RS01985	OG1RF_10367	tdc	tyrosine decarboxylase	81.3557	109.733	79.2252	87.5328	161.449	240.174	187.292	107.881	0.964954	7.02184	0.0143309	0.0198883
OG1RF_RS01990	OG1RF_10368		amino acid permease	39.4452	33.764	48.6905	38.6885	113.423	109.446	118.68	84.7638	1.41885	6.44626	9.43834e-08	1.85049e-07
OG1RF_RS01995	OG1RF_10369	nhaC	Na+/H+ antiporter NhaC	20.5444	6.90626	10.7284	4.35246	24.524	25.8415	37.0874	15.4116	1.30148	4.27593	0.022475	0.0306779
OG1RF_RS02000	OG1RF_10370		hypothetical protein	48483.9	43451.9	42965.7	45480.3	1111.75	1407.6	1281.37	1643.9	-5.0514	13.9849	7.83861e-75	7.86291e-74
OG1RF_RS02005	OG1RF_10371		hypothetical protein	305.7	279.32	340.834	340.459	44.9606	56.2433	44.5049	100.175	-2.4237	7.56862	1.41478e-24	4.77374e-24
OG1RF_RS02010	OG1RF_10372	pgpA	phosphatidylglycerophosphatase A	178.325	194.143	180.733	209.885	161.449	174.81	155.767	146.41	-0.252716	7.43177	0.0631099	0.0817051
OG1RF_RS02020	OG1RF_10373	ldh2	L-lactate dehydrogenase	48.4847	50.6459	55.2926	54.1639	24.524	19.7612	16.6893	41.0976	-1.08228	5.41632	0.000600763	0.000942288
OG1RF_RS02025	OG1RF_10374		DUF4809 domain-containing protein	68.2073	65.9932	56.9431	75.4426	28.6113	12.1607	16.6893	20.5488	-1.74504	5.76872	6.01437e-05	0.000101667
OG1RF_RS02030	OG1RF_10375		DUF4809 domain-containing protein	102.722	97.455	113.886	123.32	23.5021	25.8415	24.1068	12.843	-2.29156	6.17323	3.52777e-15	9.18498e-15
OG1RF_RS02035	OG1RF_10376		LysR family transcriptional regulator	14.7919	10.7431	9.90315	15.4754	27.5894	33.442	31.5243	28.2546	1.21973	4.48352	0.000494943	0.000783913
OG1RF_RS02040	OG1RF_10377		C4-dicarboxylate ABC transporter	0.821775	3.06945	0.825263	0.483606	9.19648	6.08036	9.27186	2.5686	2.39979	2.77745	0.00559084	0.00807878
OG1RF_RS02045	OG1RF_10378	galE	epimerase	6.5742	4.60418	4.12631	2.90164	24.524	13.6808	16.6893	12.843	1.92168	3.65834	0.0035954	0.00528087
OG1RF_RS02050	OG1RF_10379		HxlR family transcriptional regulator	12.3266	8.44099	7.42737	5.31967	119.554	138.328	105.699	95.0382	3.81676	5.84352	4.44833e-37	2.04481e-36
OG1RF_RS02055	OG1RF_10380		nitroreductase	18.079	9.20835	28.8842	27.5656	59.2662	59.2835	61.1943	89.901	1.65654	5.42015	1.35261e-05	2.35887e-05
OG1RF_RS02060	OG1RF_10381	lplA	lipoate--protein ligase A	156.137	147.334	158.45	170.713	148.166	152.009	137.224	159.253	-0.0879083	7.26288	0.700712	0.747196
OG1RF_RS02065	OG1RF_10382		peptidase M48	1613.14	1817.11	1818.05	1826.58	524.199	621.717	480.282	647.287	-1.64045	10.0084	8.67138e-21	2.6748e-20
OG1RF_RS02070	OG1RF_10383		hypothetical protein	15.6137	18.4167	13.2042	11.1229	9.19648	9.12054	7.41749	7.7058	-0.756933	3.89821	0.108964	0.135837
OG1RF_RS02075	OG1RF_10384		hypothetical protein	16.4355	18.4167	28.0589	21.7623	8.17465	1.52009	3.70874	12.843	-1.73964	4.17794	0.000664175	0.00103672
OG1RF_RS02080	OG1RF_10385		LacI family transcriptional regulator	101.078	155.775	129.566	147.5	39.8514	42.5625	55.6312	48.8034	-1.53879	6.55636	3.26199e-11	7.30911e-11
OG1RF_RS02085	OG1RF_10386		nitroreductase	35.3363	35.2987	22.2821	30.4672	52.1134	60.8036	213.253	372.447	2.48722	6.54342	0.000137931	0.000228824
OG1RF_RS02090	OG1RF_10387		glyoxalase	179.969	231.743	195.587	208.918	111.38	147.449	250.34	549.68	0.365639	7.79451	0.423615	0.476452
OG1RF_RS02095	OG1RF_10388		DeoR family transcriptional regulator	113.405	133.521	104.808	101.074	16.3493	18.2411	27.8156	17.9802	-2.51242	6.1809	2.86902e-21	8.93506e-21
OG1RF_RS02100	OG1RF_10389		Xaa-Pro aminopeptidase	801.231	952.297	935.023	972.049	42.9169	39.5223	40.7962	35.9604	-4.50236	8.8221	5.5938e-105	8.77379e-104
OG1RF_RS02105	OG1RF_10390	ung	DNA polymerase	230.097	234.046	232.724	227.295	30.6549	25.8415	33.3787	25.686	-2.97916	7.07192	1.9489e-62	1.48783e-61
OG1RF_RS02110	OG1RF_10391		MATE efflux family protein	23.8315	22.2535	17.3305	20.7951	55.1789	48.6429	40.7962	43.6662	1.16739	5.27181	0.00312663	0.00461593
OG1RF_RS02115	OG1RF_10392		M3B subfamily peptidase	76.4251	102.827	90.7789	89.9508	720.391	805.648	821.487	814.246	3.12836	8.65035	2.73626e-124	5.75726e-123
OG1RF_RS02120	OG1RF_10393		membrane protein	4.10887	5.37154	1.65053	2.90164	23.5021	16.721	11.1262	43.6662	2.69983	3.83437	0.000212023	0.000347508
OG1RF_RS02125	OG1RF_10394	yebC	transcriptional regulator	186.543	169.587	208.792	174.098	58.2444	31.9219	35.2331	43.6662	-2.08384	6.87966	4.28669e-25	1.46358e-24
OG1RF_RS02130	OG1RF_10395		hypothetical protein	170.929	174.191	170.004	191.025	8.17465	6.08036	16.6893	10.2744	-4.15682	6.64759	1.71218e-61	1.28439e-60
OG1RF_RS02135	OG1RF_10396		hypothetical protein	4492.64	5750.62	8063.64	5376.25	12.262	9.12054	5.56312	23.1174	-8.9497	11.2135	1.71713e-118	3.34129e-117
OG1RF_RS02140	OG1RF_10397	gloA2	glyoxalase	7193.82	7101.94	6624.39	6880.27	916.583	966.777	1044.01	1014.6	-2.8208	11.5925	3.46179e-148	1.04176e-146
OG1RF_RS02145	OG1RF_10398		hypothetical protein	314.74	361.428	355.688	340.459	180.864	197.612	209.544	141.273	-0.898072	7.98745	1.28485e-11	2.93744e-11
OG1RF_RS02150	OG1RF_10399	murE	UDP-N-acetylmuramoylalanyl-D-glutamate--L-lysine ligase	309.809	397.494	410.156	386.401	328.008	272.096	348.622	241.448	-0.334043	8.38354	0.189209	0.226911
OG1RF_RS02155	OG1RF_10400		polysaccharide biosynthesis protein	49.3065	49.1112	54.4674	46.4262	706.085	633.878	693.535	585.641	3.71896	8.35725	4.82783e-66	4.08314e-65
	OG1RF_10401			5.75242	9.97571	14.0295	5.80328	198.235	193.051	202.127	159.253	4.44734	6.51865	3.56369e-73	3.42856e-72
OG1RF_RS02165	OG1RF_10402	pepV	dipeptidase PepV	1624.65	1810.21	1718.2	1849.79	1143.43	1264.71	1222.03	1058.26	-0.57745	10.2781	2.70839e-07	5.19208e-07
OG1RF_RS02170	OG1RF_10403		hypothetical protein	0	0	0.825263	0.967213	0	1.52009	3.70874	2.5686	1.49403	1.89437	0.333986	0.384671
OG1RF_RS02175	OG1RF_10404	cas9	type II CRISPR RNA-guided endonuclease Cas9	602.361	590.102	531.469	610.311	55.1789	48.6429	94.573	141.273	-2.79808	8.37889	5.71804e-09	1.18862e-08
OG1RF_RS02180	OG1RF_10405	cas1	subtype II CRISPR-associated endonuclease Cas1	59.9896	68.2953	56.9431	73.9918	2.04366	4.56027	20.3981	17.9802	-2.71371	5.46562	4.38943e-10	9.54609e-10
OG1RF_RS02185	OG1RF_10406	cas2	CRISPR-associated endonuclease Cas2	27.1186	28.3924	18.1558	22.2459	2.04366	0	1.85437	2.5686	-3.8421	4.16685	6.15183e-10	1.33007e-09
OG1RF_RS02190	OG1RF_10407	csn2	type II-A CRISPR-associated protein Csn2	73.9597	59.8543	65.1958	64.3196	3.06549	0	9.27186	7.7058	-3.87904	5.39101	2.21246e-22	7.08645e-22
	OG1RF_10408			4.10887	8.44099	14.0295	10.1557	0	0	1.85437	0	-4.17785	3.15317	4.39946e-05	7.4956e-05
OG1RF_RS02195	OG1RF_10409		hypothetical protein	6.5742	6.90626	10.7284	15.959	1.02183	0	1.85437	0	-3.52884	3.31466	0.000216294	0.00035339
OG1RF_RS02200	OG1RF_10410		acyltransferase	52.5936	59.8543	50.341	62.3852	136.925	186.971	205.835	241.448	1.75644	6.89552	1.67309e-11	3.80824e-11
OG1RF_RS02205	OG1RF_10411		ABC transporter ATPase	355.829	395.959	393.65	406.713	76.6373	68.404	105.699	115.587	-2.12998	7.87773	5.28054e-41	2.63315e-40
OG1RF_RS02210	OG1RF_10412		glycine/betaine ABC transporter permease	600.717	545.595	595.84	623.852	228.89	224.973	272.593	354.467	-1.14191	8.67166	8.85704e-08	1.73915e-07
OG1RF_RS02215	OG1RF_10413	argR	arginine repressor	27.9403	42.2049	49.5158	39.6557	13.2838	21.2813	24.1068	17.9802	-1.07452	5.12195	0.00718582	0.0102859
OG1RF_RS02220	OG1RF_10414	algC	phosphoglucomutase	268.72	275.483	289.667	265.983	92.9866	94.2456	133.515	192.645	-1.12406	7.6411	3.69595e-05	6.32196e-05
OG1RF_RS02225	OG1RF_10415		acetyltransferase	106.009	102.827	108.935	107.361	35.7641	30.4018	83.4467	92.4696	-0.841391	6.45304	0.0507177	0.0663252
OG1RF_RS02230	OG1RF_10416		pseudouridine synthase	20.5444	23.7882	24.7579	24.6639	80.7247	82.0849	72.3205	53.9406	1.6396	5.56107	3.19688e-10	6.97012e-10
OG1RF_RS02235	OG1RF_10417	pbp2A	penicillin-binding protein 1A	55.0589	62.1564	54.4674	57.5492	534.418	566.994	615.651	652.424	3.35907	8.27269	1.55398e-112	2.71736e-111
OG1RF_RS02240	OG1RF_10418		hypothetical protein	2006.77	2838.47	3748.34	3740.7	546.68	629.317	441.341	395.564	-2.61115	10.5482	1.77013e-26	6.36264e-26
	OG1RF_10419			0	0	0	0	0	0	9.27186	2.5686	4.50374	1.86864	0.0120266	0.0168243
OG1RF_RS02245	OG1RF_10420		DNA repair exonuclease	1014.07	1134.93	977.937	957.057	156.34	152.009	181.728	195.214	-2.59183	9.10862	4.95473e-73	4.71428e-72
OG1RF_RS02250	OG1RF_10421		hypothetical protein	2037.18	2061.14	1798.25	1974.56	676.452	738.764	591.545	839.932	-1.47148	10.2002	3.02646e-28	1.1451e-27
OG1RF_RS02255	OG1RF_10422	cbf	3'-5' exoribonuclease	1346.07	1448.78	1483.82	1488.54	484.348	500.11	456.175	539.406	-1.54594	9.74483	3.24333e-39	1.54866e-38
OG1RF_RS02260	OG1RF_10423	prsA	foldase	1106.93	1114.98	1001.04	1092.47	2156.06	2435.18	3065.28	3976.19	1.42971	10.6976	2.32176e-06	4.20779e-06
OG1RF_RS02265	OG1RF_10424		hypothetical protein	69.8509	60.6216	49.5158	47.877	182.908	193.051	203.981	246.586	1.85313	6.96979	1.49068e-19	4.4191e-19
OG1RF_RS02270	OG1RF_10425	hit	histidine triad protein	51.7718	46.0418	45.3895	46.4262	164.515	164.17	179.874	148.979	1.79587	6.68219	9.17734e-17	2.50802e-16
OG1RF_RS02275	OG1RF_10426		ABC transporter ATP-binding protein	336.928	323.827	342.484	331.754	207.432	136.808	148.35	151.547	-1.02626	7.90885	1.39356e-13	3.42175e-13
OG1RF_RS02280	OG1RF_10427		multidrug ABC transporter permease	460.194	513.366	523.217	599.672	233.999	200.652	181.728	130.999	-1.4646	8.41709	1.41044e-16	3.82221e-16
OG1RF_RS02285	OG1RF_10428	ytmP	aminoglycoside phosphotransferase	244.067	245.556	278.114	260.18	266.698	259.935	267.03	236.311	0.00784075	7.96531	0.976736	1
	OG1RF_10429			27.9403	40.6702	40.4379	44.9754	197.213	141.368	139.078	115.587	1.95105	6.4972	5.61017e-15	1.44901e-14
OG1RF_RS02295	OG1RF_10430		RpiR family transcriptional regulator	1.64355	6.90626	3.30105	5.80328	14.3056	12.1607	14.835	20.5488	1.72528	3.58114	0.00351891	0.00518028
OG1RF_RS02300	OG1RF_10431	pfkB	1-phosphofructokinase	207.087	192.608	231.074	238.902	11.2401	4.56027	3.70874	15.4116	-4.65229	6.94518	6.69613e-39	3.17974e-38
OG1RF_RS02305	OG1RF_10432		PTS fructose transporter subunit IIC	200.513	204.886	192.286	214.238	11.2401	10.6406	18.5437	25.686	-3.74801	6.85322	1.26391e-60	9.3994e-60
OG1RF_RS02310	OG1RF_10433		PTS fructose transporter subunit IIA	71.4944	79.0383	67.6716	59	4.08733	4.56027	9.27186	5.1372	-3.61572	5.47351	1.0684e-17	3.00544e-17
OG1RF_RS02315	OG1RF_10434	lacD	tagatose 1,6-diphosphate aldolase	157.781	188.004	165.053	161.525	6.13099	7.60045	18.5437	15.4116	-3.95657	6.59323	2.48051e-50	1.53212e-49
OG1RF_RS02320	OG1RF_10435		hypothetical protein	12298.7	12915.5	18331.6	17055.8	1126.06	1231.27	925.332	986.343	-3.82598	12.5468	6.75901e-65	5.50073e-64
OG1RF_RS02325	OG1RF_10436		acetyltransferase	670.568	724.39	633.802	673.18	130.794	139.848	116.825	100.175	-2.44385	8.56977	5.13604e-75	5.21258e-74
OG1RF_RS02330	OG1RF_10437		AI-2E family transporter	63.2767	56.0175	63.5452	64.8033	111.38	124.647	133.515	138.704	1.00359	6.62194	2.41764e-13	5.86947e-13
OG1RF_RS02335	OG1RF_10438		hemolysin	334.462	361.428	349.086	369.475	806.225	769.166	637.904	685.816	1.03906	8.94944	8.16615e-17	2.2364e-16
OG1RF_RS02340	OG1RF_10439	prfC	peptide chain release factor 3	212.84	221	155.975	226.328	731.631	842.13	741.749	708.934	1.88631	8.77822	8.24135e-44	4.4808e-43
OG1RF_RS02345	OG1RF_10440		hypothetical protein	2.46532	1.53473	0	3.38524	7.15282	4.56027	9.27186	12.843	1.97444	3.02247	0.00459324	0.00668201
OG1RF_RS02350	OG1RF_10441		membrane protein	5.75242	1.53473	9.07789	3.38524	15.3275	22.8013	18.5437	12.843	1.83216	3.71852	0.00235315	0.00351005
OG1RF_RS02355	OG1RF_10442		hypothetical protein	198.048	174.959	216.219	214.721	200.279	191.531	172.457	251.723	0.00803664	7.61872	0.940693	0.975366
OG1RF_RS02360	OG1RF_10443		hypothetical protein	588.391	595.473	645.356	630.623	77.6592	59.2835	100.136	148.979	-2.7275	8.4102	4.58077e-45	2.55496e-44
OG1RF_RS02365	OG1RF_10444	clpE	ATP-dependent Clp protease ATP-binding subunit	12634.8	11708.4	10929.8	12011.3	1279.33	1383.28	1398.2	1808.29	-3.01148	12.2925	7.0014e-35	3.07634e-34
OG1RF_RS02370	OG1RF_10445		hypothetical protein	0	0	0	0	0	0	0	0	0	1.51355	1	1
OG1RF_RS02375	OG1RF_10446		hypothetical protein	1.64355	0	0	1.45082	4.08733	1.52009	3.70874	0	1.513	2.15544	0.231951	0.274858
OG1RF_RS02380	OG1RF_10447	ptsH	phosphocarrier protein HPr	233.384	221.768	273.162	235.033	279.982	152.009	294.845	249.154	0.0189447	7.85992	0.930288	0.966902
OG1RF_RS02385	OG1RF_10448	ptsP	phosphoenolpyruvate--protein phosphotransferase	3664.29	4259.63	3835.82	4107.75	5405.49	5809.78	5765.24	5299.02	0.489637	11.8351	6.85624e-06	1.21368e-05
OG1RF_RS02390	OG1RF_10449		hypothetical protein	13.9702	9.20835	9.07789	12.0902	26.5676	38.0022	76.0292	87.3324	2.32452	4.97689	4.70122e-05	7.99918e-05
OG1RF_RS02395	OG1RF_10450		hypothetical protein	194.761	159.611	168.354	172.647	17.3711	25.8415	63.0486	74.4894	-1.99877	6.82654	7.66349e-07	1.42787e-06
OG1RF_RS02400	OG1RF_10451		hypothetical protein	129.019	104.361	115.537	118	54.1571	56.2433	170.602	233.743	0.123714	6.89271	0.783792	0.828278
OG1RF_RS02405	OG1RF_10452	tig	trigger factor	2223.72	2523.09	2483.22	2669.02	5173.53	6904.25	5249.73	6131.25	1.24454	11.6766	1.29738e-08	2.66477e-08
OG1RF_RS02410	OG1RF_10453		membrane protein	43.5541	49.8786	42.0884	32.4016	112.401	126.167	139.078	125.861	1.58646	6.3522	1.75075e-09	3.71389e-09
OG1RF_RS02415	OG1RF_10454	fruA	PTS fructose transporter subunit IIC	3279.7	3202.2	3229.25	3593.68	142.035	118.567	268.884	213.194	-4.17643	10.5362	7.18632e-56	4.98611e-55
OG1RF_RS02420	OG1RF_10455	pfkB	1-phosphofructokinase	219.414	207.188	189.81	198.279	43.9387	47.1228	87.1555	64.215	-1.78106	7.08831	7.41108e-14	1.84068e-13
OG1RF_RS02425	OG1RF_10456	lacR	DeoR family transcriptional regulator	135.593	128.15	127.916	128.639	41.8951	34.9621	90.8642	64.215	-1.19989	6.59617	1.145e-05	2.00898e-05
OG1RF_RS02430	OG1RF_10457		ATP synthase F0 subunit A	102.722	106.663	113.061	120.418	65.3972	30.4018	53.7768	30.8232	-1.2504	6.37426	2.08472e-06	3.79147e-06
OG1RF_RS02435	OG1RF_10458	pcrA	ATP-dependent DNA helicase PcrA	357.472	299.271	297.095	316.762	344.357	428.665	315.243	349.33	0.180566	8.32779	0.20157	0.240842
	OG1RF_10459	ligA	DNA ligase (NAD(+)) LigA	1542.47	1449.55	1550.67	1473.06	420.994	498.59	343.059	408.407	-1.84416	9.74253	1.33942e-36	6.08141e-36
	OG1RF_10460			35.3363	51.4133	51.9916	28.0492	6.13099	1.52009	1.85437	15.4116	-2.85945	4.86601	1.35132e-07	2.63542e-07
	OG1RF_10461			145.454	168.052	169.179	162.975	156.34	138.328	150.204	107.881	-0.200894	7.21079	0.174312	0.21041
	OG1RF_10462	gatA	glutamyl-tRNA(Gln) amidotransferase subunit A	1291.83	1330.61	1420.28	1519.49	1201.67	1168.95	1053.28	934.971	-0.347834	10.0616	0.0056406	0.00814613
	OG1RF_10463			1286.9	1219.34	1175.17	1311.06	1481.66	1590.01	1268.39	1168.71	0.144878	10.1428	0.292336	0.339419
OG1RF_RS02465	OG1RF_10464	yegS	diacylglycerol kinase	1281.97	1294.54	1284.93	1340.56	1367.21	1381.76	1086.66	1032.58	-0.0917594	10.0839	0.495505	0.549664
	OG1RF_10465			118.336	124.313	116.362	136.861	364.794	343.54	307.826	290.252	1.39806	7.77745	2.34359e-06	4.24437e-06
OG1RF_RS02475	OG1RF_10466	rpsI	hypothetical protein	3.2871	3.83681	3.30105	0.483606	6.13099	0	3.70874	0	0.187726	2.46547	1	1
OG1RF_RS02480	OG1RF_10467		thiol reductase thioredoxin	6.5742	6.90626	12.3789	11.6066	8.17465	1.52009	7.41749	20.5488	-0.105715	3.59484	0.944158	0.978566
OG1RF_RS02485	OG1RF_10468		helix-turn-helix transcriptional regulator	148.741	134.288	169.179	158.623	14.3056	13.6808	16.6893	23.1174	-3.23409	6.50965	5.33879e-40	2.59714e-39
OG1RF_RS02490	OG1RF_10469	argF	putrescine carbamoyltransferase	2.46532	1.53473	0.825263	1.93443	3.06549	4.56027	1.85437	2.5686	0.812314	2.3743	0.41774	0.471072
OG1RF_RS02495	OG1RF_10470		amino acid:proton antiporter	7.39597	2.30209	1.65053	2.41803	2.04366	4.56027	7.41749	12.843	0.835459	2.97383	0.272394	0.318552
OG1RF_RS02500	OG1RF_10471	aguA	agmatine deiminase	6.5742	6.1389	2.47579	8.22131	2.04366	7.60045	0	5.1372	-0.724529	2.99887	0.380697	0.432504
OG1RF_RS02505	OG1RF_10472	arcC	carbamate kinase	1.64355	4.60418	4.95158	9.67213	6.13099	4.56027	12.9806	5.1372	0.401975	3.27218	0.587191	0.639314
OG1RF_RS02510	OG1RF_10473		amidase	9.8613	11.5104	9.07789	9.18852	264.654	259.935	274.447	241.448	4.70898	6.98893	4.19832e-96	5.65898e-95
OG1RF_RS02520	OG1RF_10474		nicotinamide mononucleotide transporter PnuC	91.217	99.7571	92.4294	88.0164	210.497	288.817	248.486	192.645	1.34402	7.31031	5.33347e-10	1.15603e-09
OG1RF_RS02525	OG1RF_10475		deoxyadenosine kinase	107.653	102.827	101.507	118.967	408.733	507.71	363.457	295.389	1.87255	7.8901	4.65991e-17	1.2857e-16
OG1RF_RS02530	OG1RF_10476		hypothetical protein	11.5048	9.20835	4.95158	9.18852	17.3711	21.2813	16.6893	12.843	0.978208	3.8863	0.0267515	0.0362286
OG1RF_RS02535	OG1RF_10477		hypothetical protein	136.415	169.587	198.888	193.443	98.0958	95.7657	98.2817	71.9208	-0.921869	7.06605	6.32267e-07	1.1823e-06
OG1RF_RS02540	OG1RF_10478		hypothetical protein	733.845	1050.52	1199.93	1250.12	3.06549	4.56027	11.1262	20.5488	-6.98299	8.97261	4.657e-76	4.89932e-75
OG1RF_RS02545	OG1RF_10479		L-cystine transporter tcyP	200.513	249.393	246.754	237.934	227.868	232.574	292.991	287.683	0.153188	7.93164	0.671879	0.719116
OG1RF_RS02550	OG1RF_10480	gloA3	glyoxalase	38.6234	47.5765	54.4674	50.2951	29.6331	27.3616	29.6699	53.9406	-0.494891	5.46152	0.130603	0.160876
OG1RF_RS02555	OG1RF_10481		serine hydrolase	7.39597	3.83681	1.65053	4.35246	41.8951	56.2433	51.9224	28.2546	3.34468	4.63434	4.22788e-09	8.8669e-09
OG1RF_RS02560	OG1RF_10482		hypothetical protein	234.206	232.511	266.56	231.647	69.4845	71.4442	66.7574	66.7836	-1.80609	7.31414	2.12952e-23	6.99392e-23
OG1RF_RS02565	OG1RF_10483		sulfurtransferase	1212.94	1392	1401.3	1489.99	713.238	934.855	858.574	811.678	-0.729666	9.91243	3.69503e-07	6.98919e-07
	OG1RF_10484			0	0	0	0	1.02183	0	1.85437	5.1372	3.88567	1.93375	0.0490418	0.0642634
OG1RF_RS02570	OG1RF_10485		cell wall surface anchor protein	4.10887	0	2.47579	2.41803	5.10916	4.56027	5.56312	5.1372	1.13754	2.59752	0.138994	0.170644
OG1RF_RS02575	OG1RF_10486		cell surface protein	6.5742	4.60418	3.30105	5.31967	8.17465	6.08036	11.1262	0	0.437735	3.1141	0.653133	0.701664
OG1RF_RS02580	OG1RF_10487		cell surface protein	2.46532	5.37154	2.47579	7.2541	9.19648	9.12054	16.6893	10.2744	1.2806	3.31312	0.0563131	0.0732722
OG1RF_RS02585	OG1RF_10488		legume lectins beta domain protein	23.8315	16.882	18.1558	14.5082	63.3535	51.6831	51.9224	59.0778	1.62785	5.27099	0.000137292	0.00022791
OG1RF_RS02590	OG1RF_10489		cell surface protein	12.3266	9.20835	10.7284	11.1229	26.5676	24.3214	24.1068	28.2546	1.23656	4.27428	0.000751264	0.00116773
OG1RF_RS02595	OG1RF_10490		cell wall surface anchor protein	1.64355	0	4.12631	3.38524	5.10916	7.60045	7.41749	2.5686	1.26716	2.85912	0.108442	0.135383
OG1RF_RS02600	OG1RF_10491		hypothetical protein	2.46532	2.30209	1.65053	0	2.04366	0	1.85437	0	-0.321268	2.06597	0.778642	0.823845
OG1RF_RS02605	OG1RF_10492		hypothetical protein	2.46532	3.06945	1.65053	2.41803	7.15282	6.08036	5.56312	10.2744	1.51153	2.91679	0.027719	0.037441
OG1RF_RS02610	OG1RF_10493		metal-transporting ATPase	115.048	145.799	99.0315	113.164	40.8733	62.3237	63.0486	59.0778	-1.08379	6.52528	0.000515034	0.000814238
OG1RF_RS02615	OG1RF_10494		magnesium transporter MgtC	32.871	29.1598	21.4568	25.1475	12.262	19.7612	20.3981	15.4116	-0.695681	4.67139	0.0693903	0.0891669
OG1RF_RS02620	OG1RF_10495		peptide ABC transporter ATP-binding protein	145.454	173.424	149.373	141.213	297.353	319.219	292.991	315.938	1.00809	7.76427	2.31841e-17	6.45165e-17
OG1RF_RS02625	OG1RF_10496	glnP	amino acid ABC transporter permease	255.572	251.695	236.85	244.705	603.902	647.558	606.38	637.013	1.33456	8.73544	1.0421e-06	1.92091e-06
OG1RF_RS02630	OG1RF_10497	uvrB	excinuclease ABC subunit B	1357.57	1376.65	1393.04	1407.78	294.287	307.058	315.243	377.584	-2.10719	9.58561	7.12866e-51	4.44554e-50
OG1RF_RS02635	OG1RF_10498	uvrA	excinuclease ABC subunit A	949.15	1010.62	924.294	1018.96	559.964	690.121	628.632	837.364	-0.530888	9.55396	0.000321829	0.000519584
OG1RF_RS02640	OG1RF_10499		hypothetical protein	119.979	102.059	96.5558	136.861	196.192	164.17	244.777	172.096	0.765603	7.2192	5.62222e-05	9.54119e-05
OG1RF_RS02645	OG1RF_10500	rapZ	RNase adaptor protein RapZ	7786.32	7123.43	7159.98	7636.63	497.632	500.11	424.651	462.348	-3.97395	11.5886	2.13125e-211	2.20627e-209
OG1RF_RS02650	OG1RF_10501		hypothetical protein	6290.69	6184.18	5933.64	6521.43	630.47	627.797	604.525	624.17	-3.32464	11.4011	2.97097e-191	1.97151e-189
OG1RF_RS02655	OG1RF_10502	whiA	sporulation regulator WhiA	5310.31	5624.77	5583.73	5960.45	811.334	848.21	725.059	821.952	-2.80898	11.3218	1.22717e-120	2.42437e-119
OG1RF_RS02660	OG1RF_10503		PEP phosphonomutase	1895.83	2038.88	1874.17	2094.02	39.8514	38.0022	55.6312	35.9604	-5.54404	9.79687	1.91651e-234	2.47996e-232
OG1RF_RS02665	OG1RF_10504		thioredoxin	2971.54	2878.38	3092.26	3237.74	431.213	468.188	428.36	619.033	-2.65555	10.5303	9.96515e-73	9.41234e-72
OG1RF_RS02670	OG1RF_10505	clpP	ATP-dependent Clp protease proteolytic subunit	8808.61	10417.7	10171.4	10610.3	491.501	451.467	539.622	572.798	-4.28847	11.9656	4.80256e-193	3.55115e-191
OG1RF_RS02675	OG1RF_10506		hypothetical protein	81.3557	75.9689	100.682	110.746	79.7028	79.0447	94.573	143.842	0.0797718	6.58825	0.749127	0.794892
OG1RF_RS02680	OG1RF_10507		membrane protein	74.7815	75.2015	80.8758	90.4344	25.5458	15.2009	9.27186	25.686	-2.06302	5.79333	2.64411e-13	6.40726e-13
OG1RF_RS02685	OG1RF_10508		VWA domain-containing protein	25.475	25.323	17.3305	23.2131	40.8733	54.7232	48.2137	64.215	1.16838	5.27821	0.00554829	0.00802625
OG1RF_RS02690	OG1RF_10509		bacteriocin	2.46532	1.53473	4.95158	5.80328	12.262	3.04018	11.1262	12.843	1.33537	3.15992	0.0572172	0.0743226
OG1RF_RS02695	OG1RF_10510		hypothetical protein	13.9702	3.06945	13.2042	9.18852	4.08733	1.52009	9.27186	7.7058	-0.865306	3.51688	0.25343	0.298669
OG1RF_RS02700	OG1RF_10511		glycerophosphoryl diester phosphodiesterase	370.62	311.549	306.173	358.352	118.532	115.527	107.554	125.861	-1.52745	7.8443	2.57491e-08	5.2143e-08
OG1RF_RS02705	OG1RF_10512		DNA mismatch repair protein MutT	58.346	75.9689	72.6231	74.959	23.5021	15.2009	12.9806	33.3918	-1.75774	5.68374	3.80993e-07	7.19715e-07
OG1RF_RS02710	OG1RF_10513	cspB	cold-shock protein	191.474	177.261	314.425	236	415.885	325.299	417.234	408.407	0.76851	8.18748	5.94811e-05	0.000100678
OG1RF_RS02720	OG1RF_10514	rpoN	RNA polymerase sigma-54 factor	779.043	725.158	714.678	752.491	57.2226	66.884	70.4661	51.372	-3.58738	8.58536	5.72656e-140	1.46736e-138
	OG1RF_10515			0	0	0	0	0	0	0	0	0	1.51355	1	1
OG1RF_RS02725	OG1RF_10516		acyltransferase	73.138	65.9932	61.0695	59.9672	760.242	804.128	877.118	752.6	3.62322	8.67619	1.00249e-172	4.63294e-171
OG1RF_RS02730	OG1RF_10517	metK	S-adenosylmethionine synthase	150.385	185.702	161.752	184.254	571.204	608.036	385.709	375.016	1.51269	8.26486	1.04719e-12	2.48408e-12
OG1RF_RS02735	OG1RF_10518		multidrug MFS transporter	318.027	350.685	382.922	362.705	86.8557	86.6451	92.7186	97.6068	-1.97077	7.78318	6.09663e-40	2.9547e-39
OG1RF_RS02740	OG1RF_10519		tributyrin esterase	285.156	271.646	298.745	328.852	142.035	130.728	152.058	138.704	-1.07424	7.75542	4.09816e-13	9.86607e-13
OG1RF_RS02745	OG1RF_10520		TetR family transcriptional regulator	10.6831	8.44099	10.7284	11.6066	76.6373	80.5648	44.5049	77.058	2.73139	5.25969	1.75407e-11	3.98204e-11
OG1RF_RS02750	OG1RF_10521		ABC transporter ATP-binding protein	129.019	135.823	119.663	145.566	92.9866	110.967	103.845	53.9406	-0.533932	6.83826	0.0434293	0.0573444
OG1RF_RS02755	OG1RF_10522		multidrug ABC transporter permease	239.136	270.879	252.53	289.197	182.908	197.612	153.913	102.744	-0.698292	7.69163	0.000113347	0.000189253
	OG1RF_10523			0	0	0	0	1.02183	0	0	2.5686	2.9225	1.76484	0.277481	0.323916
	OG1RF_10524			0	1.53473	0.825263	0.483606	0	0	1.85437	7.7058	1.17624	1.94782	0.237215	0.280838
OG1RF_RS02765	OG1RF_10525		TetR family transcriptional regulator	262.968	276.251	306.998	336.59	772.504	781.326	712.079	601.052	1.27932	8.86394	8.83517e-18	2.49623e-17
OG1RF_RS02770	OG1RF_10526		permease	9.03952	6.90626	13.2042	13.541	9.19648	19.7612	12.9806	25.686	0.607039	3.9901	0.29685	0.344506
OG1RF_RS02775	OG1RF_10527		peptide ABC transporter ATP-binding protein	4.93065	6.90626	14.0295	8.22131	6.13099	13.6808	9.27186	25.686	0.61625	3.68392	0.358893	0.410617
	OG1RF_10528			53.4154	40.6702	42.0884	38.6885	210.497	223.453	203.981	202.919	2.27987	6.90868	2.8182e-46	1.61004e-45
OG1RF_RS02785	OG1RF_10529		TIGR01212 family radical SAM protein	74.7815	96.6877	93.2547	76.8934	295.309	278.176	292.991	249.154	1.71187	7.45833	4.1481e-14	1.03622e-13
OG1RF_RS02790	OG1RF_10530		phospholipid phosphatase	11.5048	9.20835	13.2042	9.67213	98.0958	66.884	63.0486	59.0778	2.73853	5.33114	2.6296e-14	6.62648e-14
OG1RF_RS02795	OG1RF_10531		hypothetical protein	49.3065	59.0869	47.8652	43.041	261.589	231.054	344.913	392.996	2.6183	7.37591	5.79031e-28	2.17494e-27
OG1RF_RS02800	OG1RF_10532		hypothetical protein	17.2573	14.5799	13.2042	15.4754	51.0916	50.163	107.554	133.567	2.46951	5.52365	1.37027e-07	2.66837e-07
OG1RF_RS02805	OG1RF_10533	lyzl6	peptidoglycan-binding protein LysM	1657.52	1399.67	1486.3	1566.4	9202.61	9994.59	7793.92	11237.6	2.64526	12.04	5.12303e-19	1.50152e-18
	OG1RF_10534			100.257	122.011	104.808	88.0164	448.584	466.668	417.234	385.29	2.05258	8.02235	1.35856e-16	3.68937e-16
OG1RF_RS02815	OG1RF_10535		hypothetical protein	0	0	0	0	4.08733	4.56027	7.41749	0	5.18364	2.14911	0.000808637	0.0012524
OG1RF_RS02820	OG1RF_10536		membrane protein	0	1.53473	0	0.483606	3.06549	3.04018	1.85437	5.1372	2.36137	2.08405	0.0145274	0.0201161
OG1RF_RS02825	OG1RF_10537	aatB	amino acid ABC superfamily ATP-binding cassette transporter -binding protein	4.10887	9.20835	9.07789	3.38524	5.10916	10.6406	9.27186	7.7058	0.340744	3.37871	0.568048	0.619515
OG1RF_RS02830	OG1RF_10538		polar amino acid ABC transporter ATP-binding protein	1.64355	0.767363	1.65053	1.45082	7.15282	6.08036	11.1262	7.7058	2.42685	2.94221	0.00214289	0.00321123
OG1RF_RS02835	OG1RF_10539		amino acid ABC transporter permease	2.46532	1.53473	0.825263	0	2.04366	0	3.70874	0	0.44871	2.13219	1	1
OG1RF_RS02840	OG1RF_10540		peptide ABC transporter substrate-binding protein	2029.78	1829.39	1804.02	2035.02	487.414	655.159	693.535	711.502	-1.6029	10.107	2.08835e-28	7.95971e-28
OG1RF_RS02845	OG1RF_10541		membrane protein	18947.7	22433.8	30343.3	20230.2	235.021	156.569	194.709	297.958	-6.70326	13.0325	6.40279e-50	3.93597e-49
OG1RF_RS02850	OG1RF_10542		hypothetical protein	61.6331	66.7605	67.6716	64.3196	25.5458	22.8013	29.6699	23.1174	-1.35758	5.72177	5.08192e-05	8.63559e-05
OG1RF_RS02855	OG1RF_10543		hypothetical protein	58.346	49.8786	48.6905	64.8033	15.3275	15.2009	20.3981	12.843	-1.79115	5.36069	7.19958e-09	1.49179e-08
OG1RF_RS02860	OG1RF_10544		glucuronyl hydrolase	45.1976	47.5765	56.9431	58.0328	11.2401	6.08036	5.56312	17.9802	-2.3943	5.2121	1.24198e-09	2.65639e-09
OG1RF_RS02865	OG1RF_10545	bgaL	beta-galactosidase	86.2864	74.4342	83.3516	89.9508	22.4803	30.4018	25.9612	46.2348	-1.46376	6.02412	2.81307e-05	4.8438e-05
OG1RF_RS02870	OG1RF_10546		GntR family transcriptional regulator	69.8509	72.1321	73.4484	78.3442	19.4148	28.8817	20.3981	17.9802	-1.74636	5.72617	1.39433e-11	3.18492e-11
	OG1RF_10547			120.801	149.636	132.042	139.279	6.13099	0	5.56312	0	-5.27247	6.31519	4.60669e-26	1.63541e-25
OG1RF_RS02880	OG1RF_10548		PTS sorbose transporter subunit IIC	46.0194	27.6251	47.04	43.041	0	1.52009	5.56312	7.7058	-3.78267	4.81109	3.07643e-12	7.16635e-12
OG1RF_RS02885	OG1RF_10549		PTS fructose transporter subunit IID	54.2371	52.948	47.04	40.6229	0	0	0	0	-8.66854	4.95092	7.04111e-26	2.47924e-25
OG1RF_RS02890	OG1RF_10550		polysaccharide lyase	216.949	236.348	242.627	251.475	13.2838	6.08036	7.41749	25.686	-4.26132	7.04663	8.23011e-41	4.08037e-40
OG1RF_RS02895	OG1RF_10551		GTP cyclohydrolase	128.197	115.872	179.082	174.098	73.5719	124.647	116.825	141.273	-0.412595	7.02863	0.104042	0.130456
OG1RF_RS02900	OG1RF_10552	rplY	50S ribosomal protein L25/general stress protein Ctc	2586.13	3123.17	3289.5	3352.84	696.889	700.761	626.778	639.581	-2.21075	10.6627	3.38398e-53	2.23983e-52
	OG1RF_10553			30.4057	36.066	45.3895	36.2705	43.9387	51.6831	29.6699	56.5092	0.289637	5.50501	0.539028	0.591604
OG1RF_RS02910	OG1RF_10554	yjjG	noncanonical pyrimidine nucleotidase, YjjG family	132.306	137.358	154.324	159.106	78.681	68.404	109.408	56.5092	-0.887857	6.83349	1.65912e-05	2.87595e-05
OG1RF_RS02915	OG1RF_10555		GNAT family acetyltransferase	93.6823	107.431	111.41	103.008	30.6549	44.0826	35.2331	38.529	-1.50149	6.22763	6.13473e-12	1.41503e-11
OG1RF_RS02920	OG1RF_10556	udk	uridine kinase	3.2871	5.37154	3.30105	9.67213	75.6155	62.3237	66.7574	48.8034	3.44536	5.02813	4.99967e-21	1.55146e-20
OG1RF_RS02925	OG1RF_10557		mRNA interferase PemK	3.2871	2.30209	1.65053	1.93443	1.02183	0	0	5.1372	-0.848386	2.24553	0.491034	0.545874
OG1RF_RS02930	OG1RF_10558	dhdh	trans-1,2-dihydrobenzene-1,2-diol dehydrogenase	422.392	402.098	386.223	414.934	26.5676	15.2009	46.3593	35.9604	-3.77215	7.77617	5.29682e-81	5.96007e-80
OG1RF_RS02935	OG1RF_10559		transcriptional antiterminator	128.197	117.406	104.808	122.352	11.2401	1.52009	0	7.7058	-4.3675	6.13257	3.34117e-25	1.15139e-24
OG1RF_RS02940	OG1RF_10560		transcriptional antiterminator	18.9008	16.1146	23.1074	19.8279	0	0	0	2.5686	-5.24933	3.90751	1.52208e-10	3.34392e-10
OG1RF_RS02945	OG1RF_10561		hypothetical protein	18.079	16.882	19.8063	13.0574	0	0	0	0	-7.14906	3.76626	7.88353e-10	1.70022e-09
OG1RF_RS02950	OG1RF_10562		hypothetical protein	20.5444	9.97571	7.42737	12.0902	1.02183	0	1.85437	2.5686	-3.26613	3.47488	0.000116898	0.000195056
OG1RF_RS02955	OG1RF_10563		membrane protein	26.2968	34.5313	24.7579	34.3361	0	0	0	0	-7.98269	4.39092	2.68263e-17	7.44121e-17
OG1RF_RS02960	OG1RF_10564		membrane protein	76.4251	89.0141	65.1958	65.7705	0	0	0	0	-9.27616	5.48428	5.43756e-32	2.26974e-31
OG1RF_RS02965	OG1RF_10565		PTS cellbiose transporter subunit IIC	68.2073	69.83	59.4189	52.7131	0	6.08036	1.85437	5.1372	-4.40474	5.32727	1.37524e-15	3.62066e-15
OG1RF_RS02970	OG1RF_10566		hypothetical protein	5.75242	9.20835	7.42737	3.38524	0	3.04018	1.85437	0	-2.29555	2.86049	0.0116019	0.0162829
OG1RF_RS02975	OG1RF_10567		hypothetical protein	69.8509	75.9689	57.7684	63.3524	7.15282	4.56027	1.85437	7.7058	-3.59934	5.48845	2.80864e-16	7.54803e-16
OG1RF_RS02980	OG1RF_10568		deacetylase	107.653	128.15	101.507	106.877	14.3056	9.12054	5.56312	12.843	-3.35744	6.10101	1.00189e-21	3.13908e-21
	OG1RF_10569			101.078	86.712	85.8273	98.1721	6.13099	9.12054	9.27186	7.7058	-3.54873	5.84475	6.16946e-30	2.41552e-29
OG1RF_RS02990	OG1RF_10570		2-dehydro-3-deoxyphosphooctonate aldolase	83.821	95.9203	55.2926	64.3196	12.262	1.52009	3.70874	2.5686	-3.64125	5.55225	2.50847e-17	6.96557e-17
OG1RF_RS02995	OG1RF_10571		carbohydrate kinase	154.494	175.726	174.956	172.647	12.262	15.2009	12.9806	10.2744	-3.70876	6.62049	3.4472e-52	2.2028e-51
OG1RF_RS03000	OG1RF_10572		hypothetical protein	105.187	98.2224	104.808	103.975	503.763	515.31	604.525	580.504	2.41107	8.24416	4.06773e-75	4.16098e-74
OG1RF_RS03005	OG1RF_10573		hypothetical protein	18.9008	27.6251	30.5347	21.7623	134.882	123.127	129.806	120.724	2.37591	6.17138	1.54841e-29	6.026e-29
OG1RF_RS03010	OG1RF_10574	ddl	D-alanine--D-alanine ligase A	411.709	481.136	436.564	456.041	1346.77	1597.61	1327.73	1538.59	1.70016	9.7182	1.13827e-45	6.43196e-45
OG1RF_RS03015	OG1RF_10575	ppx	UDP-N-acetylmuramoylalanyl-D-glutamyl-2, 6-diaminopimelate--D-alanyl-D-alanine ligase	173.395	207.955	188.16	207.467	352.532	331.38	291.136	233.743	0.642703	7.95501	0.0121139	0.0169281
OG1RF_RS03020	OG1RF_10576	srmB	DEAD/DEAH box helicase	554.698	705.206	571.907	634.492	2581.15	2955.05	2260.48	1798.02	1.96047	10.4719	1.44676e-17	4.05657e-17
	OG1RF_10577			0	0	0	0	0	1.52009	0	12.843	4.6399	2.04084	0.0112035	0.0157494
OG1RF_RS03030	OG1RF_10578	acpS	holo-ACP synthase	15.6137	18.4167	26.4084	20.3115	28.6113	22.8013	22.2525	25.686	0.30952	4.62934	0.409804	0.46293
OG1RF_RS03035	OG1RF_10579	alr	alanine racemase	80.5339	98.9898	87.4779	79.3114	181.886	173.29	144.641	118.156	0.858021	6.89158	1.61337e-05	2.79853e-05
OG1RF_RS03040	OG1RF_10580		mRNA interferase PemK	17.2573	10.7431	9.07789	13.541	32.6986	25.8415	22.2525	23.1174	1.05643	4.38514	0.00541702	0.00784513
OG1RF_RS03045	OG1RF_10581		hypothetical protein	3.2871	0	2.47579	1.93443	3.06549	1.52009	1.85437	0	-0.0117774	2.24687	1	1
OG1RF_RS03050	OG1RF_10582		hypothetical protein	11.5048	3.83681	4.95158	3.86885	9.19648	4.56027	3.70874	12.843	0.316698	3.3704	0.703563	0.749811
OG1RF_RS03055	OG1RF_10583		hypothetical protein	3.2871	1.53473	0.825263	0.483606	4.08733	0	5.56312	0	0.832478	2.23103	0.493789	0.547995
OG1RF_RS03060	OG1RF_10584	lepB	S26 family signal peptidase	3.2871	5.37154	4.95158	1.93443	11.2401	9.12054	9.27186	17.9802	1.58813	3.27542	0.0120608	0.0168629
OG1RF_RS03065	OG1RF_10585		hypothetical protein	77.2468	86.712	72.6231	79.795	33.7204	22.8013	25.9612	41.0976	-1.37842	6.05048	1.42696e-13	3.49713e-13
OG1RF_RS03070	OG1RF_10586	wzb	aldo/keto reductase	11.5048	8.44099	9.07789	6.28688	43.9387	24.3214	35.2331	33.3918	1.98317	4.44034	6.94556e-07	1.29691e-06
OG1RF_RS03075	OG1RF_10587		hypothetical protein	3.2871	0.767363	4.95158	3.38524	13.2838	10.6406	11.1262	17.9802	2.02714	3.23899	0.00024722	0.000402393
OG1RF_RS03080	OG1RF_10588	pip	phage infection protein	273.651	267.042	279.764	291.131	349.466	383.063	354.185	375.016	0.39366	8.33553	0.0711439	0.0911487
OG1RF_RS03085	OG1RF_10589	czd	cation transporter	27.1186	35.2987	28.8842	32.4016	148.166	170.25	135.369	110.45	2.18758	6.44906	3.92075e-07	7.40109e-07
OG1RF_RS03090	OG1RF_10590		amino acid permease	269.542	284.692	278.114	320.147	325.964	307.058	352.331	249.154	0.105109	8.15881	0.506202	0.561222
OG1RF_RS03095	OG1RF_10591		acetyltransferase	0	2.30209	1.65053	2.90164	6.13099	4.56027	7.41749	7.7058	1.71205	2.6326	0.0158848	0.0219605
OG1RF_RS03100	OG1RF_10592	opuCD	amino acid ABC transporter permease	679.608	670.675	761.718	776.188	1061.68	1234.31	899.37	909.285	0.509316	9.59552	0.000736853	0.0011474
OG1RF_RS03105	OG1RF_10593	opuCC	glycine/betaine ABC transporter substrate-binding protein	776.577	847.936	835.166	912.565	1165.91	1197.83	971.691	922.128	0.338521	9.72422	0.0424403	0.0561531
OG1RF_RS03110	OG1RF_10594	opuCB	choline ABC transporter permease	221.879	207.188	220.345	222.943	330.052	398.264	305.971	274.84	0.592965	8.04371	0.00021063	0.000345443
OG1RF_RS03115	OG1RF_10595	opuAA	glycine/betaine ABC transporter ATP-binding protein	830.814	822.613	842.593	872.909	1110.73	1051.9	936.458	837.364	0.229418	9.65926	0.0805742	0.102823
	OG1RF_10596			0.821775	0.767363	0	0	0	0	0	0	-1.98469	1.62883	0.514015	0.566905
OG1RF_RS03120	OG1RF_10597	gloA4	glyoxalase	124.91	118.174	135.343	139.279	51.0916	50.163	129.806	138.704	-0.507079	6.8068	0.221026	0.262874
	OG1RF_10598			49.3065	59.0869	56.9431	64.3196	192.104	214.333	216.962	192.645	1.82317	6.9866	1.73756e-11	3.94803e-11
OG1RF_RS03130	OG1RF_10599		transcriptional regulator	331.997	364.497	375.495	291.615	4.08733	4.56027	9.27186	20.5488	-5.39773	7.47734	3.38688e-89	4.13455e-88
OG1RF_RS03135	OG1RF_10600		calcium-translocating P-type ATPase, PMCA-type	27813.8	29883.4	29978.5	32684.1	2475.9	2559.83	2110.28	2607.13	-3.62543	13.492	2.51855e-113	4.46438e-112
OG1RF_RS03140	OG1RF_10601		potassium transporter Kup	48.4847	42.2049	44.5642	42.5574	474.13	484.909	445.049	367.31	3.31636	7.87183	5.87418e-23	1.89556e-22
OG1RF_RS03145	OG1RF_10602		transcriptional regulator	2.46532	0	1.65053	0.483606	2.04366	0	1.85437	7.7058	1.12091	2.17199	0.365868	0.418228
OG1RF_RS03150	OG1RF_10603	copB	copper-translocating P-type ATPase	10333.8	10059.4	10416.5	10999.6	1495.96	1658.42	1381.51	1363.93	-2.82433	12.151	6.47705e-40	3.1332e-39
OG1RF_RS03155	OG1RF_10604		hypothetical protein	14.7919	9.97571	8.25263	12.5738	17.3711	12.1607	16.6893	33.3918	0.757284	4.26329	0.20862	0.248463
OG1RF_RS03160	OG1RF_10605		aldo/keto reductase	3089.05	3459.27	3692.23	4050.69	63.3535	65.3639	76.0292	82.1952	-5.66286	10.571	8.18294e-205	7.56338e-203
OG1RF_RS03165	OG1RF_10606	polA	DNA polymerase I	6233.16	6012.29	5898.98	6519.98	1524.57	1722.26	1422.3	1600.24	-1.97606	11.5715	8.39145e-41	4.15241e-40
OG1RF_RS03170	OG1RF_10607	mutM	DNA-formamidopyrimidine glycosylase	93.6823	69.83	78.4	74.4754	165.537	114.007	144.641	200.351	0.966272	7.65434	1.69762e-11	3.86066e-11
OG1RF_RS03175	OG1RF_10608	coaE	dephospho-CoA kinase	79.7122	69.0626	80.0505	80.2787	87.8775	89.6853	81.5924	113.018	0.251395	6.42716	0.238703	0.282213
OG1RF_RS03180	OG1RF_10609	nrdR	NrdR family transcriptional regulator	923.675	980.689	941.625	971.082	214.585	191.531	133.515	136.136	-2.46249	9.01936	3.79009e-66	3.21599e-65
OG1RF_RS03185	OG1RF_10610	dnaB2	helicase DnaB	4366.91	3676.43	3533.78	3975.24	938.041	880.132	860.429	919.559	-2.11158	10.964	8.26664e-16	2.18977e-15
OG1RF_RS03190	OG1RF_10611	dnaI	primosomal protein DnaI	2487.51	2398.78	2275.25	2487.67	532.374	512.27	459.884	480.328	-2.27805	10.2936	6.72685e-52	4.27742e-51
OG1RF_RS03195	OG1RF_10612		family 8 glycosyl hydrolase	373.086	339.174	330.105	370.926	47.0042	44.0826	42.6506	56.5092	-2.90898	7.67817	4.79081e-55	3.2714e-54
OG1RF_RS03200	OG1RF_10613		hypothetical protein	238.315	258.601	245.928	273.721	67.4409	54.7232	57.4855	61.6464	-2.06527	7.33977	8.17095e-27	2.95754e-26
OG1RF_RS03205	OG1RF_10614		hypothetical protein	233.384	244.789	219.52	244.221	84.812	80.5648	55.6312	51.372	-1.73494	7.26497	2.50948e-25	8.69143e-25
OG1RF_RS03210	OG1RF_10615		glycosyl transferase family 2	136.415	126.615	169.179	154.754	38.8296	25.8415	20.3981	25.686	-2.35613	6.58583	5.35603e-16	1.43196e-15
OG1RF_RS03215	OG1RF_10616		hypothetical protein	228.453	224.837	221.17	246.156	262.611	266.016	263.321	261.997	0.19292	7.91253	0.14955	0.182909
OG1RF_RS03220	OG1RF_10617		diguanylate cyclase	232.562	233.278	176.606	236.484	182.908	180.891	237.36	133.567	-0.251565	7.61728	0.180819	0.217717
OG1RF_RS03225	OG1RF_10618		hypothetical protein	78.0686	72.8994	71.7979	53.1967	64.3754	51.6831	35.2331	53.9406	-0.397645	5.97341	0.110678	0.137842
OG1RF_RS03230	OG1RF_10619	aspB	aspartate aminotransferase	94.5041	91.3161	120.488	108.811	134.882	127.688	135.369	113.018	0.301441	6.90251	0.454148	0.508803
	OG1RF_10620	glnQ	peptide ABC transporter ATP-binding protein	4.10887	3.83681	4.95158	6.28688	42.9169	41.0424	29.6699	20.5488	2.78291	4.33963	9.09006e-10	1.95391e-09
OG1RF_RS03240	OG1RF_10621		glutamate ABC transporter permease	5.75242	9.20835	4.95158	3.86885	48.0261	45.6027	72.3205	59.0778	3.23279	4.91818	1.65826e-12	3.90498e-12
	OG1RF_10622			0	0	0	0	1.02183	0	0	0	2.05893	1.57437	1	1
OG1RF_RS03245	OG1RF_10623		glycerol dehydrogenase	103.544	84.4099	111.41	101.557	48.0261	41.0424	46.3593	51.372	-1.10692	6.279	1.87351e-06	3.42176e-06
OG1RF_RS03250	OG1RF_10624	tgt	tRNA guanosine(34) transglycosylase Tgt	277.76	359.893	330.93	357.869	284.069	270.576	250.34	146.41	-0.46859	8.10865	0.0594514	0.0771616
OG1RF_RS03255	OG1RF_10625	yajC	preprotein translocase subunit YajC	365.69	442.768	567.781	604.992	200.279	155.049	129.806	143.842	-1.6486	8.30539	3.23784e-07	6.16141e-07
OG1RF_RS03260	OG1RF_10626		hypothetical protein	43.5541	53.7154	59.4189	86.0819	49.0479	30.4018	35.2331	46.2348	-0.598744	5.75659	0.0663679	0.0856232
OG1RF_RS03265	OG1RF_10627	adhE	bifunctional acetaldehyde-CoA/alcohol dehydrogenase	2595.17	3143.12	3260.61	3343.65	7128.3	6129	6838.92	8915.61	1.23232	11.9672	2.82404e-15	7.36754e-15
OG1RF_RS03270	OG1RF_10628	fni	type 2 isopentenyl-diphosphate Delta-isomerase	45.1976	43.7397	47.8652	43.041	440.409	576.114	446.904	477.76	3.4322	7.96185	9.45737e-78	1.01139e-76
OG1RF_RS03275	OG1RF_10629		phosphomevalonate kinase	69.8509	104.361	84.1768	93.8196	518.068	592.835	548.894	557.386	2.6455	8.22639	4.10634e-68	3.57818e-67
OG1RF_RS03280	OG1RF_10630	mvaD	diphosphomevalonate decarboxylase	13.9702	26.0903	17.3305	15.4754	369.903	372.422	322.661	385.29	4.31007	7.61016	6.95722e-27	2.52883e-26
OG1RF_RS03285	OG1RF_10631	mvk	mevalonate kinase	11.5048	10.7431	4.12631	11.6066	174.733	220.413	191	231.174	4.39106	6.6918	3.05355e-23	9.9529e-23
OG1RF_RS03290	OG1RF_10632		hypothetical protein	32.871	34.5313	28.0589	35.3033	69.4845	98.8058	85.3011	130.999	1.52806	5.95176	6.51567e-07	1.21751e-06
OG1RF_RS03295	OG1RF_10633		hypothetical protein	33.6928	41.4376	29.7095	30.4672	91.9648	94.2456	161.33	166.959	1.90363	6.30695	6.07876e-12	1.40338e-11
OG1RF_RS03300	OG1RF_10634	oppA	peptide ABC transporter substrate-binding protein	147.098	142.729	109.76	122.352	1523.55	1199.35	1548.4	1412.73	3.44606	9.44424	6.38314e-112	1.10131e-110
OG1RF_RS03305	OG1RF_10635		hypothetical protein	11.5048	16.882	19.8063	17.8934	104.227	83.6049	94.573	66.7836	2.40541	5.64288	3.86745e-18	1.10474e-17
OG1RF_RS03310	OG1RF_10636	oppB	peptide ABC transporter permease	14.7919	13.0452	21.4568	19.3443	462.89	364.822	482.137	418.682	4.63304	7.69972	6.62849e-118	1.27071e-116
OG1RF_RS03315	OG1RF_10637	oppC	peptide ABC transporter permease	31.2274	32.2292	29.7095	29.5	865.491	737.244	860.429	688.385	4.68249	8.57683	1.32057e-95	1.7437e-94
OG1RF_RS03320	OG1RF_10638	oppD	peptide ABC transporter ATP-binding protein	85.4646	101.292	73.4484	88.9836	1442.83	1252.55	1524.29	1184.12	3.94922	9.40703	3.63265e-144	1.01089e-142
OG1RF_RS03325	OG1RF_10639	oppF	peptide ABC transporter ATP-binding protein	84.6428	118.941	108.935	121.385	1452.02	1453.21	1309.19	1101.93	3.61212	9.36247	2.91937e-41	1.47277e-40
OG1RF_RS03330	OG1RF_10640		transposase	32.0492	36.066	29.7095	44.9754	227.868	144.409	250.34	274.84	2.63003	7.7494	6.08228e-20	1.82609e-19
OG1RF_RS03335	OG1RF_10641	infC	translation initiation factor IF-3	189.008	236.348	199.714	209.402	624.339	661.239	571.147	773.149	1.64972	8.63062	1.46925e-32	6.20296e-32
OG1RF_RS03340	OG1RF_10642	rpmI	50S ribosomal protein L35	9.8613	14.5799	9.90315	10.1557	33.7204	19.7612	38.9418	23.1174	1.38437	4.38912	0.000577202	0.000907533
OG1RF_RS03345	OG1RF_10643	rplT	50S ribosomal protein L20	267.077	335.337	363.941	367.057	570.182	498.59	595.253	639.581	0.783336	8.71968	3.04706e-07	5.8112e-07
OG1RF_RS03350	OG1RF_10644		hypothetical protein	11.5048	9.20835	2.47579	10.6393	8.17465	7.60045	1.85437	12.843	-0.200804	3.45657	0.791573	0.835477
OG1RF_RS03355	OG1RF_10645		membrane protein	29.5839	23.7882	37.1368	36.7541	2.04366	1.52009	1.85437	7.7058	-3.41936	4.55737	2.09993e-06	3.81645e-06
OG1RF_RS03360	OG1RF_10646		acetyltransferase	438.828	336.872	353.213	368.024	64.3754	63.8438	57.4855	79.6266	-2.5109	7.77676	1.78138e-41	9.05741e-41
OG1RF_RS03365	OG1RF_10647	yqkA	hypothetical protein	374.729	346.848	332.581	354.483	92.9866	65.3639	72.3205	89.901	-2.12739	7.74055	8.33065e-50	5.08484e-49
OG1RF_RS03370	OG1RF_10648		sulfate permease	13.9702	12.2778	10.7284	14.5082	35.7641	16.721	37.0874	51.372	1.41847	4.63648	0.00413903	0.00604504
OG1RF_RS03375	OG1RF_10649		membrane protein	10.6831	9.97571	9.07789	7.7377	247.283	296.418	194.709	151.547	4.58004	6.76694	7.23876e-43	3.83107e-42
OG1RF_RS03380	OG1RF_10650		LysR family transcriptional regulator	13.9702	3.83681	6.6021	7.7377	25.5458	19.7612	18.5437	25.686	1.47038	4.06445	0.00802042	0.01143
OG1RF_RS03385	OG1RF_10651		hypothetical protein	531.688	477.3	465.448	478.287	58.2444	60.8036	61.1943	74.4894	-2.9601	8.09454	6.00164e-63	4.68796e-62
OG1RF_RS03390	OG1RF_10652		hypothetical protein	87.1081	112.802	137.819	111.229	2.04366	3.04018	1.85437	0	-5.77457	6.03695	5.56084e-28	2.09178e-27
OG1RF_RS03395	OG1RF_10653		DNA-binding response regulator	2051.97	1993.61	2232.34	2252.15	84.812	83.6049	101.99	128.43	-4.45619	9.9368	1.46311e-155	4.85453e-154
OG1RF_RS03400	OG1RF_10654	yxdK	two-component sensor histidine kinase	1641.08	1523.98	1648.88	1776.77	304.506	317.699	278.156	357.035	-2.39702	9.75543	2.1456e-81	2.42481e-80
OG1RF_RS03405	OG1RF_10655		glucose transporter GlcU	45.1976	36.066	47.04	37.7213	109.336	100.326	81.5924	66.7836	1.14022	6.02534	3.58461e-06	6.43341e-06
OG1RF_RS03410	OG1RF_10656		amino acid permease	26.2968	26.8577	23.9326	24.6639	275.894	328.339	250.34	290.252	3.4879	7.2287	9.32889e-46	5.28297e-45
	OG1RF_10657			150.385	166.518	173.305	195.377	1408.08	1687.3	1247.99	1315.12	3.04236	9.46721	6.04788e-48	3.54116e-47
OG1RF_RS03420	OG1RF_10658		hypothetical protein	2.46532	3.83681	6.6021	3.38524	28.6113	13.6808	35.2331	43.6662	2.84985	4.04736	6.11375e-07	1.14572e-06
OG1RF_RS03425	OG1RF_10659		hypothetical protein	27.9403	26.0903	30.5347	24.1803	108.314	118.567	139.078	130.999	2.18713	6.18133	1.51195e-14	3.87034e-14
OG1RF_RS03430	OG1RF_10660	rep	helicase	112.583	94.3856	86.6526	110.262	791.919	840.61	893.807	927.265	3.08316	8.80156	2.29022e-137	5.59159e-136
OG1RF_RS03435	OG1RF_10661		TatD family hydrolase	300.77	329.966	335.057	348.197	235.021	273.616	218.816	174.665	-0.531077	8.07011	0.0025258	0.00375676
OG1RF_RS03440	OG1RF_10662	rnmV	ribonuclease M5	262.146	300.039	268.21	257.762	210.497	202.172	172.457	190.076	-0.484049	7.85537	0.0171603	0.0236353
OG1RF_RS03445	OG1RF_10663	rsmA	ribosomal RNA small subunit methyltransferase A	793.835	801.894	845.069	888.385	670.321	833.009	530.35	611.327	-0.328743	9.38976	0.0301851	0.0405603
OG1RF_RS03450	OG1RF_10664		membrane protein	59.9896	49.8786	39.6126	49.3278	51.0916	59.2835	31.5243	71.9208	0.0906519	5.73939	0.78435	0.82853
OG1RF_RS03455	OG1RF_10665	ugpC	sugar ABC transporter ATP-binding protein	5942.25	5722.22	6316.56	6656.36	208.454	241.694	474.719	698.659	-3.93014	11.3469	9.63379e-21	2.96813e-20
OG1RF_RS03460	OG1RF_10666	mgsA	methylglyoxal synthase	401.026	451.209	502.585	468.131	85.8338	74.4844	70.4661	115.587	-2.42219	8.04611	4.22921e-50	2.606e-49
OG1RF_RS03465	OG1RF_10667		folate ECF transporter	274.473	339.942	371.368	347.229	147.144	142.888	114.971	138.704	-1.28574	7.83993	1.10193e-17	3.09642e-17
OG1RF_RS03470	OG1RF_10668	ndvA	sugar ABC transporter ATP-binding protein	696.043	689.092	665.162	700.262	284.069	305.538	311.534	297.958	-1.20009	8.85768	9.55237e-20	2.85798e-19
OG1RF_RS03475	OG1RF_10669		multidrug ABC transporter ATP-binding protein	110.94	122.778	115.537	106.877	107.292	95.7657	148.35	159.253	0.145914	6.93633	0.54032	0.592771
OG1RF_RS03480	OG1RF_10670		membrane protein	111.761	106.663	97.381	103.975	117.511	106.406	90.8642	74.4894	-0.0937674	6.70035	0.744282	0.790723
OG1RF_RS03485	OG1RF_10671		peptidase M23	130.662	151.938	131.217	144.115	643.754	705.322	582.273	696.091	2.23229	8.54601	1.71837e-38	8.07105e-38
OG1RF_RS03490	OG1RF_10672		acetyltransferase	36.9799	52.1807	57.7684	56.0983	146.122	159.609	126.097	128.43	1.46473	6.52938	2.32111e-14	5.86625e-14
OG1RF_RS03495	OG1RF_10673		hypothetical protein	210.374	254.764	278.114	261.147	79.7028	63.8438	90.8642	107.881	-1.58371	7.3938	4.70743e-18	1.33584e-17
OG1RF_RS03500	OG1RF_10674	ppx2	haloacid dehalogenase	389.521	340.709	354.863	376.729	168.602	212.813	200.272	231.174	-0.869515	8.09052	4.01523e-12	9.31966e-12
OG1RF_RS03505	OG1RF_10675	ung2	uracil-DNA glycosylase	36.9799	32.9966	26.4084	40.6229	123.642	109.446	101.99	105.313	1.67679	6.12791	9.26013e-16	2.45043e-15
OG1RF_RS03510	OG1RF_10676	pta	phosphate acetyltransferase	119.157	132.754	122.964	123.32	590.618	571.554	487.7	336.487	2.00314	8.17902	1.41913e-23	4.70859e-23
	OG1RF_10677			3.2871	5.37154	0.825263	2.41803	23.5021	15.2009	20.3981	17.9802	2.67152	3.65097	1.279e-06	2.35256e-06
OG1RF_RS03520	OG1RF_10678		GNAT family acetyltransferase	7.39597	10.7431	14.8547	8.70491	14.3056	7.60045	20.3981	25.686	0.663928	3.98956	0.260313	0.306083
OG1RF_RS03525	OG1RF_10679		hypothetical protein	0.821775	2.30209	2.47579	1.45082	1.02183	0	1.85437	0	-1.0631	2.18825	0.418794	0.472056
OG1RF_RS03530	OG1RF_10680	bopD	LacI family transcriptional regulator	593.321	620.029	793.903	776.188	353.554	390.663	411.671	344.192	-0.891701	8.95716	1.78005e-07	3.44561e-07
OG1RF_RS03535	OG1RF_10681		galactose mutarotase	27.9403	32.2292	23.9326	28.5328	71.5282	66.884	105.699	107.881	1.61338	5.79144	3.95363e-09	8.3052e-09
OG1RF_RS03540	OG1RF_10682	pgmB	beta-phosphoglucomutase	37.8016	56.7848	41.2631	28.0492	28.6113	12.1607	51.9224	79.6266	0.0441196	5.41381	0.919785	0.957139
OG1RF_RS03545	OG1RF_10683	map	glycoside hydrolase	124.088	161.146	113.061	122.836	54.1571	47.1228	224.379	208.057	0.0229736	7.02748	0.95934	0.993618
OG1RF_RS03550	OG1RF_10684	exp5	PTS glucose transporter subunit IIABC	99.4348	102.059	128.741	109.295	59.2662	66.884	159.476	184.939	0.0810346	6.90169	0.836862	0.87862
OG1RF_RS03555	OG1RF_10685	rgfB	maltose 6'-phosphate phosphatase	29.5839	27.6251	42.9137	38.6885	63.3535	39.5223	76.0292	69.3522	0.821008	5.59603	0.00548216	0.00793502
OG1RF_RS03560	OG1RF_10686	proC	pyrroline-5-carboxylate reductase	5.75242	9.97571	4.95158	8.22131	31.6768	33.442	31.5243	23.1174	2.03325	4.25253	1.94373e-07	3.75401e-07
OG1RF_RS03565	OG1RF_10687		AraC family transcriptional regulator	42.7323	32.2292	37.1368	41.5901	75.6155	88.1652	94.573	84.7638	1.14315	6.40199	2.91935e-07	5.57998e-07
OG1RF_RS03570	OG1RF_10688		hypothetical protein	14.7919	14.5799	14.0295	20.7951	7.15282	13.6808	11.1262	17.9802	-0.456914	4.10951	0.399339	0.452095
OG1RF_RS03575	OG1RF_10689		nucleotide pyrophosphohydrolase	14.7919	17.6493	13.2042	10.1557	9.19648	13.6808	12.9806	17.9802	-0.0808958	4.09	0.959831	0.993618
OG1RF_RS03580	OG1RF_10690		MerR family transcriptional regulator	94.5041	90.5488	88.3031	118	34.7423	25.8415	20.3981	25.686	-1.83364	6.08632	5.35167e-13	1.28242e-12
	OG1RF_10691			0	0	0	0	0	0	0	0	0	1.51355	1	1
OG1RF_RS03585	OG1RF_10692		hypothetical protein	0	1.53473	0.825263	1.45082	1.02183	0	0	0	-1.17984	1.97944	0.408815	0.462014
	OG1RF_10693			0	0	0	0	0	0	0	0	0	1.51355	1	1
OG1RF_RS03595	OG1RF_10694		hypothetical protein	1.64355	0.767363	0	2.41803	6.13099	1.52009	7.41749	20.5488	2.41095	3.02223	5.9654e-05	0.000100905
OG1RF_RS03600	OG1RF_10695		hypothetical protein	0	0	0.825263	0	2.04366	1.52009	3.70874	10.2744	3.73476	2.11253	0.00163337	0.00246482
OG1RF_RS03605	OG1RF_10696		hypothetical protein	0.821775	1.53473	0	0.967213	1.02183	0	1.85437	0	-0.125169	1.87925	1	1
OG1RF_RS03610	OG1RF_10697		hypothetical protein	0.821775	0.767363	0	1.45082	2.04366	0	0	2.5686	0.416272	1.97807	1	1
OG1RF_RS03615	OG1RF_10698		hypothetical protein	2.46532	0	4.95158	5.80328	0	1.52009	1.85437	2.5686	-1.40588	2.51604	0.261963	0.307604
OG1RF_RS03620	OG1RF_10699		hypothetical protein	27.1186	23.0209	13.2042	21.7623	7.15282	1.52009	0	12.843	-2.04229	4.16774	0.000484656	0.00076856
OG1RF_RS03625	OG1RF_10700		hypothetical protein	0.821775	2.30209	1.65053	1.45082	0	0	0	2.5686	-1.67035	2.15931	0.348586	0.399531
	OG1RF_10701			0	0	0	0	0	1.52009	0	0	2.0975	1.57686	1	1
	OG1RF_10702			2.46532	0	0	1.45082	0	0	0	0	-3.24807	1.82101	0.145415	0.178104
OG1RF_RS03640	OG1RF_10703	rplU	50S ribosomal protein L21	133.949	178.028	122.964	131.541	211.519	156.569	155.767	195.214	0.348735	7.28814	0.05573	0.0725499
OG1RF_RS03645	OG1RF_10704		hypothetical protein	135.593	145.799	137.819	159.106	266.698	250.815	205.835	215.762	0.708756	7.5123	6.24564e-07	1.16959e-06
OG1RF_RS03650	OG1RF_10705	rpmA	50S ribosomal protein L27	303.235	472.695	583.461	443.467	721.413	565.473	643.467	608.758	0.495556	8.95726	0.0143862	0.0199526
OG1RF_RS03655	OG1RF_10706	psiE	phosphate-starvation-inducible protein PsiE	1541.65	1481.01	2128.35	2138.51	196.192	179.371	148.35	215.762	-3.30296	9.79356	3.36493e-51	2.11884e-50
OG1RF_RS03660	OG1RF_10707		DNA repair exonuclease	12.3266	13.8125	14.0295	14.0246	102.183	153.529	200.272	146.41	3.45321	6.24929	6.27054e-23	2.02094e-22
OG1RF_RS03665	OG1RF_10708	pepQ	peptidase M24	2240.16	2338.15	2511.27	2628.88	890.015	986.538	721.351	701.228	-1.55405	10.4726	5.39292e-25	1.83643e-24
OG1RF_RS03670	OG1RF_10709		hypothetical protein	109.296	158.077	158.45	134.443	78.681	91.2054	61.1943	56.5092	-0.933518	6.76193	1.21317e-05	2.12429e-05
OG1RF_RS03675	OG1RF_10710	asp	alkaline-shock protein	1612.32	1484.08	1573.78	1685.37	410.776	402.824	317.098	333.918	-2.10767	9.75855	5.56067e-53	3.64329e-52
OG1RF_RS03680	OG1RF_10711	nusB	N utilization substance protein B	1421.67	1767.24	1654.65	1806.75	369.903	376.982	359.748	321.075	-2.21381	9.79329	2.09283e-61	1.56539e-60
OG1RF_RS03685	OG1RF_10712	folD	bifunctional 5,10-methylene-tetrahydrofolate dehydrogenase/5,10-methylene-tetrahydrofolate cyclohydrolase	114.227	110.5	98.2063	107.361	134.882	118.567	122.389	107.881	0.183429	6.835	0.316402	0.366211
OG1RF_RS03690	OG1RF_10713	xseA	exodeoxyribonuclease VII large subunit	266.255	271.646	231.074	251.959	308.593	269.056	257.758	274.84	0.130189	7.98863	0.279683	0.326339
OG1RF_RS03695	OG1RF_10714	xseB	exodeoxyribonuclease VII small subunit	33.6928	35.2987	22.2821	15.959	43.9387	33.442	24.1068	17.9802	0.209169	4.95507	0.697979	0.744588
OG1RF_RS03700	OG1RF_10715	ispA	farnesyl-diphosphate synthase	92.8606	80.5731	97.381	87.5328	151.231	118.567	113.117	115.587	0.484646	7.05411	0.0866051	0.11014
OG1RF_RS03705	OG1RF_10716	hlyA	hemolysin A	123.266	155.007	160.926	175.066	315.746	307.058	305.971	254.291	0.948465	7.74865	7.60752e-11	1.68564e-10
OG1RF_RS03710	OG1RF_10717	argR3	ArgR family transcriptional regulator	0.821775	2.30209	13.2042	4.35246	32.6986	30.4018	31.5243	25.686	2.54695	4.14187	3.38894e-07	6.43005e-07
OG1RF_RS03715	OG1RF_10718	recN	DNA repair protein RecN	78.0686	110.5	88.3031	96.2377	408.733	418.025	394.981	313.369	2.04663	7.87165	1.87151e-49	1.1343e-48
OG1RF_RS03725	OG1RF_10719		magnesium transporter CorA	141.345	132.754	123.789	131.541	105.249	118.567	150.204	141.273	-0.064495	7.00736	0.759538	0.804949
OG1RF_RS03730	OG1RF_10720		hypothetical protein	59.1678	84.4099	85.8273	80.2787	84.812	71.4442	38.9418	66.7836	-0.223643	6.21461	0.423194	0.476185
OG1RF_RS03735	OG1RF_10721	mraZ	division/cell wall cluster transcriptional repressor MraZ	67.3855	70.5974	91.6042	90.918	64.3754	42.5625	29.6699	15.4116	-1.01106	6.00113	0.00390577	0.0057205
	OG1RF_10722			184.899	194.91	188.985	206.984	123.642	101.846	63.0486	53.9406	-1.14234	7.16292	1.34273e-05	2.34479e-05
OG1RF_RS03745	OG1RF_10723	ftsL	cell division protein FtsL	85.4646	84.4099	82.5263	91.4016	55.1789	50.163	31.5243	30.8232	-0.997762	6.14621	0.00153185	0.00231703
OG1RF_RS03750	OG1RF_10724	pbpC	cell division protein FtsI	267.899	263.205	212.918	259.697	347.423	313.139	261.466	236.311	0.219591	8.02451	0.206139	0.245733
OG1RF_RS03755	OG1RF_10725	mraY	phospho-N-acetylmuramoyl-pentapeptide-transferase	106.009	143.497	160.926	159.59	123.642	95.7657	59.3399	64.215	-0.711365	6.92586	0.0292157	0.0393599
OG1RF_RS03760	OG1RF_10726	murD	UDP-N-acetylmuramoylalanine--D-glutamate ligase	20.5444	23.7882	28.0589	22.2459	51.0916	38.0022	24.1068	33.3918	0.649672	5.02885	0.170978	0.20686
OG1RF_RS03765	OG1RF_10727	murG	UDP-N-acetylglucosamine--N-acetylmuramyl-(pentapeptide) pyrophosphoryl-undecaprenol N-acetylglucosamine transferase	30.4057	31.4619	23.9326	26.5983	196.192	156.569	140.932	146.41	2.52118	6.49443	2.94851e-28	1.11724e-27
OG1RF_RS03770	OG1RF_10728	ftsQ	cell division protein DivIB	59.1678	53.7154	35.4863	44.9754	349.466	241.694	213.253	215.762	2.40734	7.19017	3.73844e-18	1.06907e-17
OG1RF_RS03775	OG1RF_10729	ftsA	cell division protein FtsA	5777.9	6020.73	6104.47	6491.93	1255.83	1281.44	1071.83	976.068	-2.4071	11.4724	3.11727e-76	3.29285e-75
OG1RF_RS03780	OG1RF_10730	ftsZ	cell division protein FtsZ	8970.49	8572.21	7821.02	8815.18	1608.36	1606.74	1485.35	1512.91	-2.45899	11.9174	2.43677e-53	1.61702e-52
OG1RF_RS03785	OG1RF_10731	ylmE	YggS family pyridoxal phosphate enzyme	3873.85	3493.03	3741.74	3982.98	1043.29	1088.38	802.943	955.519	-1.95459	10.9316	3.14673e-23	1.02308e-22
OG1RF_RS03790	OG1RF_10732		cell division protein SepF	3159.72	3318.84	2852.11	2923.4	783.745	784.366	856.72	788.56	-1.93143	10.6478	4.99807e-65	4.09336e-64
OG1RF_RS03795	OG1RF_10733	ylmG	cell division protein	278.582	258.601	302.046	256.311	121.598	69.9241	64.903	123.293	-1.52632	7.51733	2.28966e-13	5.57445e-13
OG1RF_RS03800	OG1RF_10734	ylmH	RNA-binding protein S4	2034.71	1770.31	1859.32	1910.73	879.797	1023.02	823.341	750.031	-1.12215	10.2195	3.07322e-07	5.85678e-07
OG1RF_RS03805	OG1RF_10735	divIVA	cell division protein DivIVA	4541.95	4684.75	5284.16	5695.43	1683.98	1666.02	1555.82	1805.73	-1.5908	11.3838	2.18404e-30	8.68247e-30
OG1RF_RS03810	OG1RF_10736	ileS	isoleucine--tRNA ligase	249.82	306.178	297.095	320.147	775.57	715.962	719.496	559.955	1.24335	8.84039	5.65583e-16	1.50744e-15
OG1RF_RS03815	OG1RF_10737	zwf	glucose-6-phosphate dehydrogenase	4081.76	3724.78	3482.61	3813.24	1207.8	1433.44	1325.88	1232.93	-1.53794	11.0043	5.89338e-40	2.86155e-39
OG1RF_RS03820	OG1RF_10738	sirR	Cro/Cl family transcriptional regulator	917.923	686.022	726.231	812.942	294.287	329.86	280.01	226.037	-1.46395	8.94676	1.06382e-22	3.42435e-22
OG1RF_RS03825	OG1RF_10739		DUF4828 domain-containing protein	447.867	503.39	499.284	449.27	219.694	273.616	239.214	323.644	-0.865829	8.44397	1.00829e-10	2.23222e-10
OG1RF_RS03830	OG1RF_10740	sfsA	sugar fermentation stimulation protein SfsA	41.9105	31.4619	54.4674	36.2705	13.2838	6.08036	14.835	2.5686	-2.04778	4.92966	8.33046e-07	1.54436e-06
OG1RF_RS03835	OG1RF_10741		oxidoreductase	493.065	431.258	450.594	443.467	65.3972	71.4442	87.1555	87.3324	-2.57434	8.03723	1.69414e-51	1.07199e-50
OG1RF_RS03840	OG1RF_10742		RNA helicase	580.173	529.48	509.187	547.926	108.314	117.047	133.515	156.685	-2.09209	8.46583	1.85957e-27	6.85551e-27
OG1RF_RS03845	OG1RF_10743		ArsR family transcriptional regulator	95.3259	112.802	92.4294	98.1721	117.511	100.326	150.204	143.842	0.353611	6.85062	0.269729	0.31615
	OG1RF_10744			0	0	0	0	1.02183	1.52009	1.85437	2.5686	3.8509	2.19872	0.0512103	0.0669017
OG1RF_RS03850	OG1RF_10745	celA2	PTS sugar transporter subunit IIB	8.21775	7.67363	5.77684	3.38524	1.02183	1.52009	9.27186	10.2744	-0.364058	3.05498	0.747268	0.793244
OG1RF_RS03855	OG1RF_10746		PTS cellobiose transporter subunit IIC	36.9799	36.066	43.7389	54.1639	29.6331	13.6808	53.7768	74.4894	-0.0337712	5.46118	1	1
OG1RF_RS03860	OG1RF_10747		hypothetical protein	9.03952	6.90626	4.12631	2.41803	4.08733	0	3.70874	10.2744	-0.423188	2.94214	0.636433	0.686001
OG1RF_RS03865	OG1RF_10748		hypothetical protein	12.3266	9.97571	13.2042	12.0902	1.02183	0	3.70874	0	-3.21417	3.47776	3.23736e-05	5.54486e-05
OG1RF_RS03870	OG1RF_10749		hypothetical protein	88.7517	95.9203	102.333	90.4344	8.17465	7.60045	20.3981	23.1174	-2.79483	5.93112	1.41022e-15	3.709e-15
OG1RF_RS03875	OG1RF_10750	celA3	PTS sugar transporter subunit IIB	29.5839	54.4827	49.5158	44.4918	11.2401	12.1607	29.6699	41.0976	-0.994127	5.22125	0.0396708	0.0527044
OG1RF_RS03880	OG1RF_10751	lacF	PTS mannose transporter subunit IIA	58.346	68.2953	59.4189	62.3852	23.5021	4.56027	20.3981	25.686	-1.76097	5.50629	3.10896e-08	6.27123e-08
OG1RF_RS03885	OG1RF_10752		PTS lactose transporter subunit IIC	363.225	313.084	339.183	388.336	158.384	92.7255	352.331	354.467	-0.558564	8.15234	0.193869	0.232176
OG1RF_RS03890	OG1RF_10753	bglA2	glycosyl hydrolase	173.395	155.007	155.975	148.951	43.9387	31.9219	96.4273	110.45	-1.19309	6.86488	0.00227853	0.0034066
OG1RF_RS03895	OG1RF_10754		acetyltransferase	668.103	619.262	668.463	630.139	149.187	165.69	198.418	223.468	-1.84283	8.61116	5.34035e-44	2.93436e-43
OG1RF_RS03900	OG1RF_10755		hypothetical protein	1562.19	904.72	1813.93	729.278	26.5676	9.12054	20.3981	35.9604	-5.79149	9.19627	3.86927e-41	1.94063e-40
OG1RF_RS03910	OG1RF_10756	rpsI2	monooxygenase	64.9202	68.2953	59.4189	45.9426	51.0916	57.7634	61.1943	56.5092	-0.073902	5.92351	0.817302	0.859156
OG1RF_RS03915	OG1RF_10757	ppdK	pyruvate, phosphate dikinase	314.74	322.292	283.89	333.688	48.0261	41.0424	89.0098	105.313	-2.23857	7.66916	1.52868e-35	6.75122e-35
OG1RF_RS03920	OG1RF_10758		hypothetical protein	28.7621	23.7882	32.1853	25.6311	29.6331	34.9621	46.3593	48.8034	0.506772	5.12646	0.165449	0.201036
OG1RF_RS03925	OG1RF_10759		phosphotransferase	78.8904	62.9237	68.4968	64.3196	50.0697	57.7634	77.8836	82.1952	-0.0645228	6.11172	0.875466	0.916547
OG1RF_RS03930	OG1RF_10760	mprF	membrane protein	372.264	340.709	370.543	378.18	550.767	515.31	443.195	513.72	0.470436	8.69774	0.00345054	0.00508253
OG1RF_RS03935	OG1RF_10761		alpha/beta hydrolase	41.0887	29.1598	44.5642	43.5246	40.8733	25.8415	27.8156	41.0976	-0.224646	5.30494	0.492022	0.546504
OG1RF_RS03940	OG1RF_10762		hypothetical protein	4.93065	5.37154	7.42737	7.2541	9.19648	10.6406	14.835	5.1372	0.673457	3.41896	0.305774	0.354703
OG1RF_RS03945	OG1RF_10763		endonuclease subunit UvrC	9.8613	11.5104	9.07789	9.67213	44.9606	42.5625	22.2525	38.529	1.88464	4.64062	8.92314e-05	0.000149567
OG1RF_RS03950	OG1RF_10764		phosphorylase	4.93065	5.37154	8.25263	8.70491	24.524	24.3214	14.835	17.9802	1.5724	3.95494	0.0013811	0.00209882
OG1RF_RS03955	OG1RF_10765	drrC	daunorubicin resistance protein DrrC	801.231	640.748	663.511	745.721	256.48	276.656	344.913	375.016	-1.19684	8.91908	1.68942e-10	3.70842e-10
OG1RF_RS03960	OG1RF_10766		6-aminohexanoate-cyclic-dimer hydrolase	31.2274	31.4619	33.0105	21.7623	142.035	95.7657	116.825	123.293	2.03207	6.25489	3.82694e-09	8.05214e-09
OG1RF_RS03965	OG1RF_10767		phosphotransferase	53.4154	54.4827	60.2442	59	9.19648	9.12054	12.9806	10.2744	-2.46587	5.3014	3.83322e-14	9.59418e-14
OG1RF_RS03970	OG1RF_10768		lipoprotein	65.742	63.6911	73.4484	66.2541	26.5676	22.8013	48.2137	102.744	-0.48715	6.01844	0.245023	0.289288
OG1RF_RS03975	OG1RF_10769	ndk	nucleoside-diphosphate kinase	69.8509	75.2015	51.1663	62.8688	67.4409	41.0424	120.534	166.959	0.590711	6.3107	0.159519	0.194367
OG1RF_RS03980	OG1RF_10770	aspD	aspartate 4-decarboxylase	28.7621	34.5313	24.7579	34.8197	921.692	931.815	1001.36	883.599	4.90557	9.18123	3.69477e-171	1.64863e-169
OG1RF_RS03985	OG1RF_10771		hypothetical protein	12.3266	9.20835	11.5537	10.6393	52.1134	47.1228	50.068	56.5092	2.22194	5.12506	8.90438e-07	1.64957e-06
OG1RF_RS03990	OG1RF_10772		haloacid dehalogenase	51.7718	63.6911	49.5158	55.6147	223.781	247.775	257.758	200.351	2.07358	7.1282	2.82183e-10	6.16799e-10
OG1RF_RS03995	OG1RF_10773		membrane protein	0.821775	2.30209	5.77684	3.38524	27.5894	16.721	18.5437	17.9802	2.69493	3.64825	1.18271e-07	2.31007e-07
OG1RF_RS04000	OG1RF_10774		guanine permease	16.4355	14.5799	14.0295	18.377	1705.44	1707.06	1728.27	1695.28	6.71853	9.5657	3.55757491544335e-311	0
OG1RF_RS04005	OG1RF_10775		multidrug resistance protein	737.954	767.363	862.4	898.057	237.065	279.697	235.505	267.134	-1.68499	8.95119	1.81174e-40	8.8971e-40
OG1RF_RS04010	OG1RF_10776		hypothetical protein	23.0097	22.2535	39.6126	32.4016	33.7204	15.2009	27.8156	30.8232	-0.125525	4.94872	0.763484	0.808799
OG1RF_RS04015	OG1RF_10777	dnaE	DNA polymerase III subunit alpha	345.145	322.292	321.027	317.246	917.605	939.416	791.817	904.147	1.44602	9.0996	4.64684e-37	2.1285e-36
OG1RF_RS04020	OG1RF_10778	pfkA	ATP-dependent 6-phosphofructokinase	340.215	283.157	303.697	347.713	1762.66	1843.87	1340.71	1214.95	2.27456	9.66459	6.21071e-37	2.83981e-36
OG1RF_RS04025	OG1RF_10779	pyk	pyruvate kinase	1579.45	1741.15	1737.18	1926.2	5329.87	6157.88	4622.95	4127.74	1.53519	11.4003	3.11915e-14	7.84485e-14
OG1RF_RS04030	OG1RF_10780		hypothetical protein	107.653	128.15	128.741	143.631	1156.71	1191.75	1090.37	732.051	3.03581	9.07356	1.49725e-38	7.05808e-38
OG1RF_RS04035	OG1RF_10781	rpmF	50S ribosomal protein L32	41.0887	42.2049	47.8652	31.918	115.467	31.9219	68.6118	89.901	0.913984	5.86969	0.0238589	0.0325154
OG1RF_RS04040	OG1RF_10782	gndA	phosphogluconate dehydrogenase (NADP(+)-dependent, decarboxylating)	3396.4	3184.55	3315.91	3621.24	1859.73	2264.93	1869.21	1949.57	-0.767067	11.0944	2.13285e-06	3.87355e-06
OG1RF_RS04045	OG1RF_10783		DNA-binding response regulator	314.74	324.594	313.6	330.303	252.392	238.654	200.272	184.939	-0.527289	8.01971	1.57718e-05	2.73942e-05
OG1RF_RS04050	OG1RF_10784	csrS	two-component sensor histidine kinase	37.8016	29.9271	28.0589	24.1803	274.873	328.339	313.389	331.349	3.38138	7.38295	3.20543e-30	1.26458e-29
	OG1RF_10785			40.267	48.3438	54.4674	54.1639	39.8514	48.6429	50.068	74.4894	0.0613456	5.83138	0.767828	0.813069
	OG1RF_10786			19.7226	17.6493	20.6316	18.8606	8.17465	7.60045	1.85437	7.7058	-1.54585	4.10781	0.00329883	0.00486459
OG1RF_RS04145	OG1RF_10787		transposase	5.75242	3.83681	4.12631	3.86885	2.04366	0	3.70874	2.5686	-1.1012	2.70235	0.198004	0.236909
OG1RF_RS04150	OG1RF_10788		transposase	4.93065	8.44099	3.30105	7.7377	3.06549	4.56027	1.85437	0	-1.18649	2.99805	0.114587	0.142231
	OG1RF_10789			30.4057	38.3681	40.4379	43.041	34.7423	30.4018	27.8156	25.686	-0.342016	5.29709	0.343617	0.39401
OG1RF_RS04160	OG1RF_10790	hpaIIM	DNA (cytosine-5-)-methyltransferase	11.5048	9.20835	11.5537	11.1229	6.13099	9.12054	1.85437	17.9802	-0.410462	3.65181	0.581846	0.633762
OG1RF_RS04165	OG1RF_10791		hypothetical protein	0	0	0	0.967213	0	0	0	0	-1.90667	1.61873	1	1
OG1RF_RS04170	OG1RF_10792		replication initiation protein	0.821775	0	0.825263	2.41803	3.06549	1.52009	3.70874	0	0.931511	2.23008	0.472725	0.52756
OG1RF_RS04175	OG1RF_10793		hypothetical protein	0.821775	0	0	0	0	0	0	0	-1.30546	1.57265	1	1
OG1RF_RS04180	OG1RF_10794		antirestriction protein ArdA	4.10887	0	0.825263	0.967213	6.13099	0	1.85437	2.5686	1.01496	2.39769	0.369848	0.421659
	OG1RF_10795			101.078	102.059	100.682	119.934	33.7204	28.8817	12.9806	17.9802	-2.12192	6.22847	1.97641e-08	4.02119e-08
OG1RF_RS04190	OG1RF_10796		hypothetical protein	38.6234	32.2292	35.4863	44.0082	30.6549	13.6808	22.2525	10.2744	-0.8903	5.04366	0.0107607	0.0151434
	OG1RF_10797			222.701	184.167	230.248	253.41	146.122	126.167	77.8836	115.587	-0.920354	7.52331	2.49773e-05	4.31517e-05
	OG1RF_10798			0.821775	0	0	0	0	0	0	0	-1.30543	1.57265	1	1
	OG1RF_10799			0	0	0	1.93443	0	0	0	0	-2.66759	1.7157	0.514332	0.566905
OG1RF_RS04205	OG1RF_10800		ATP/GTP-binding protein	13.1484	9.97571	9.90315	6.28688	3.06549	3.04018	1.85437	2.5686	-1.80349	3.40753	0.013707	0.0190821
OG1RF_RS04210	OG1RF_10801		membrane protein	16.4355	6.1389	4.95158	8.22131	6.13099	4.56027	9.27186	15.4116	-0.0977057	3.72185	1	1
OG1RF_RS04215	OG1RF_10802		peptidase P60	3.2871	0.767363	1.65053	1.93443	1.02183	4.56027	3.70874	2.5686	0.535354	2.33278	0.6801	0.726413
OG1RF_RS04220	OG1RF_10803		transposase	0.821775	1.53473	4.12631	0.967213	2.04366	3.04018	1.85437	0	0.0849125	2.31334	1	1
OG1RF_RS04225	OG1RF_10804		ATP-binding protein	30.4057	25.323	32.1853	34.3361	115.467	109.446	105.699	79.6266	1.75015	6.02893	3.69487e-09	7.78691e-09
OG1RF_RS04230	OG1RF_10805		haloacid dehalogenase	1.64355	0.767363	0	1.93443	0	0	1.85437	2.5686	-0.435976	2.06995	1	1
OG1RF_RS04235	OG1RF_10806		hypothetical protein	4.10887	0.767363	8.25263	3.38524	0	0	0	0	-5.12848	2.4529	0.00235184	0.00351005
OG1RF_RS04240	OG1RF_10807	gst	glutathionine S-transferase	13.1484	10.7431	14.8547	17.4098	1.02183	0	1.85437	5.1372	-3.02745	3.67137	0.000205688	0.000337659
OG1RF_RS04245	OG1RF_10808		hypothetical protein	25.475	11.5104	17.3305	18.8606	90.943	83.6049	85.3011	64.215	2.1492	5.7006	4.24287e-08	8.47918e-08
OG1RF_RS04250	OG1RF_10809		hypothetical protein	5.75242	3.83681	8.25263	3.38524	15.3275	15.2009	1.85437	12.843	1.14424	3.37628	0.067693	0.0872457
OG1RF_RS04255	OG1RF_10810		hypothetical protein	17.2573	19.9514	23.1074	25.6311	39.8514	51.6831	50.068	61.6464	1.2051	5.17391	0.000302703	0.000490235
OG1RF_RS04260	OG1RF_10811	cna	collagen adhesion protein	415.818	425.886	379.621	374.795	1467.35	1520.09	1283.23	1292.01	1.8043	9.68897	1.07364e-47	6.24399e-47
OG1RF_RS04265	OG1RF_10812		hypothetical protein	1.64355	2.30209	3.30105	0.967213	2.04366	0	3.70874	7.7058	0.516464	2.51467	0.5452	0.597366
OG1RF_RS04270	OG1RF_10813		hypothetical protein	3.2871	0.767363	1.65053	1.93443	3.06549	0	0	2.5686	-0.30824	2.29905	0.804271	0.847152
OG1RF_RS04275	OG1RF_10814		hypothetical protein	32.871	28.3924	34.661	32.8852	8.17465	9.12054	7.41749	43.6662	-1.01357	5.03524	0.100577	0.126356
OG1RF_RS04280	OG1RF_10815		DNA-directed RNA polymerase sigma-70 factor	0	0.767363	0	0	1.02183	0	0	0	0.758043	1.75765	1	1
OG1RF_RS04285	OG1RF_10816		hypothetical protein	0	0	0	0	0	0	0	0	0	1.51355	1	1
OG1RF_RS04290	OG1RF_10817	malR	transcriptional regulator	11.5048	5.37154	4.95158	8.70491	18.393	19.7612	20.3981	25.686	1.42199	3.95686	0.00413313	0.00603983
OG1RF_RS04295	OG1RF_10818		NADH dehydrogenase	29.5839	31.4619	37.1368	23.2131	48.0261	65.3639	61.1943	46.2348	0.878172	5.42939	0.00150705	0.00228219
OG1RF_RS04300	OG1RF_10819		membrane protein	9.03952	5.37154	9.07789	13.0574	82.7683	77.5246	74.1749	66.7836	3.00066	5.33319	2.49934e-16	6.73078e-16
OG1RF_RS04305	OG1RF_10820		transcriptional regulator	24.6532	17.6493	21.4568	19.3443	123.642	98.8058	79.738	84.7638	2.22551	5.86172	2.19547e-08	4.45637e-08
	OG1RF_10821			0	0	0	0	3.06549	1.52009	0	0	3.73999	1.74593	0.145739	0.178417
	OG1RF_10822			3.2871	0	1.65053	0.483606	19.4148	21.2813	14.835	38.529	4.07016	3.58421	6.26535e-08	1.24061e-07
OG1RF_RS04320	OG1RF_10823		ATP-binding nuclease	3574.72	3506.85	3504.89	3923.01	378.078	352.661	250.34	292.82	-3.50126	10.6858	6.46698e-70	5.73169e-69
OG1RF_RS04325	OG1RF_10824		helicase UvrD	3901.79	3603.53	3928.25	4315.22	461.868	439.306	328.224	390.427	-3.27911	10.8416	9.60655e-26	3.3688e-25
	OG1RF_10825			31.2274	41.4376	39.6126	29.5	5.10916	3.04018	1.85437	0	-3.48914	4.63177	1.81769e-13	4.44629e-13
OG1RF_RS04340	OG1RF_10826		hypothetical protein	273.651	201.816	336.707	313.861	26.5676	21.2813	16.6893	28.2546	-3.59522	7.30535	3.37614e-23	1.09629e-22
OG1RF_RS04345	OG1RF_10827		hypothetical protein	618.796	590.869	634.627	706.065	149.187	162.65	126.097	128.43	-2.16358	8.58267	3.11387e-19	9.17847e-19
OG1RF_RS04350	OG1RF_10828		hypothetical protein	428.145	419.747	439.865	455.557	96.0521	88.1652	105.699	74.4894	-2.24121	8.02277	1.98139e-46	1.13952e-45
OG1RF_RS04355	OG1RF_10829		hypothetical protein	143.811	162.681	180.733	179.418	48.0261	60.8036	66.7574	56.5092	-1.53665	6.88764	2.76162e-12	6.45625e-12
OG1RF_RS04360	OG1RF_10830		hypothetical protein	361.581	304.643	419.234	443.951	91.9648	80.5648	87.1555	95.0382	-2.11044	7.87823	4.02807e-20	1.22355e-19
OG1RF_RS04365	OG1RF_10831		hypothetical protein	2.46532	3.06945	4.95158	2.41803	2.04366	0	3.70874	2.5686	-0.653591	2.47896	0.574818	0.62637
OG1RF_RS04370	OG1RF_10832		integrase	251.463	296.202	303.697	340.942	85.8338	56.2433	53.7768	51.372	-2.23155	7.52462	8.77612e-22	2.75304e-21
	OG1RF_10833			5.75242	6.1389	5.77684	2.41803	1.02183	0	0	0	-3.33927	2.78752	0.00352509	0.00518348
OG1RF_RS04375	OG1RF_10834	coaE2	hypothetical protein	152.028	132.754	174.13	113.647	22.4803	16.721	29.6699	28.2546	-2.5857	6.47776	4.14763e-22	1.31706e-21
OG1RF_RS04380	OG1RF_10835		taurine ABC transporter ATP-binding protein	41.9105	38.3681	38.7874	44.0082	13.2838	3.04018	11.1262	7.7058	-2.13955	4.92057	5.29335e-09	1.10211e-08
OG1RF_RS04385	OG1RF_10836		nitrate ABC transporter permease	157.781	171.122	154.324	159.106	208.454	261.455	231.796	208.057	0.502885	7.60235	0.0253766	0.0345193
OG1RF_RS04390	OG1RF_10837		tunicamycin resistance protein	166.82	144.264	145.246	147.016	149.187	168.73	118.68	123.293	-0.100924	7.20013	0.725313	0.771521
OG1RF_RS04395	OG1RF_10838	mntH	manganese transporter	88.7517	69.83	75.0989	92.3688	4805.67	4418.9	5147.74	5024.18	5.88865	10.9893	2.3832e-121	4.78118e-120
OG1RF_RS04400	OG1RF_10839	uspA	universal stress protein UspA	44.3758	40.6702	46.2147	44.0082	1143.43	997.179	1133.02	1286.87	4.69615	9.0573	2.3778e-157	8.20499e-156
OG1RF_RS04405	OG1RF_10840		purine catabolism regulatory protein	18.9008	19.1841	17.3305	21.2787	86.8557	85.125	85.3011	97.6068	2.18776	5.69137	2.06049e-15	5.39731e-15
OG1RF_RS04410	OG1RF_10841	traC	peptide ABC transporter substrate-binding protein	6.5742	5.37154	5.77684	4.83606	109.336	95.7657	94.573	79.6266	4.06503	5.65455	1.45153e-19	4.31293e-19
OG1RF_RS04415	OG1RF_10842		deaminase	3.2871	5.37154	1.65053	1.93443	94.0085	83.6049	87.1555	66.7836	4.75372	5.3701	1.53482e-25	5.36771e-25
OG1RF_RS04420	OG1RF_10843		deaminase	4.10887	3.06945	2.47579	2.90164	115.467	103.366	139.078	92.4696	5.12612	5.75627	2.04966e-30	8.16081e-30
OG1RF_RS04425	OG1RF_10844		hypothetical protein	9.8613	4.60418	4.12631	4.83606	70.5064	54.7232	70.4661	64.215	3.4753	5.04031	4.68462e-24	1.57248e-23
OG1RF_RS04430	OG1RF_10845		hypothetical protein	11114.5	12907	16475.5	17460.6	275.894	285.777	252.195	410.976	-5.56866	12.4272	9.70652e-58	6.92024e-57
OG1RF_RS04435	OG1RF_10846	maa	acetyltransferase	21.3661	32.2292	24.7579	29.5	23.5021	22.8013	29.6699	38.529	0.0438705	4.92849	0.908539	0.946197
OG1RF_RS04440	OG1RF_10847		hypothetical protein	7.39597	9.97571	18.1558	6.77049	1.02183	0	0	7.7058	-2.56302	3.3139	0.00579196	0.0083554
OG1RF_RS04445	OG1RF_10848	galM	galactose mutarotase	277.76	328.431	284.716	282.91	11.2401	9.12054	27.8156	33.3918	-3.9317	7.36667	3.96165e-20	1.20479e-19
OG1RF_RS04450	OG1RF_10849	galK	galactokinase	181.612	156.542	146.072	147.984	5.10916	0	3.70874	0	-5.80561	6.45485	1.07519e-65	8.97608e-65
OG1RF_RS04455	OG1RF_10850	galE	UDP-glucose 4-epimerase GalE	228.453	223.303	276.463	242.287	5.10916	0	5.56312	0	-6.23566	7.01185	2.73315e-94	3.59055e-93
OG1RF_RS04460	OG1RF_10851	galT	galactose-1-phosphate uridylyltransferase	241.602	221	219.52	220.525	191.082	179.371	189.146	138.704	-0.348254	7.6088	0.00824015	0.0117173
OG1RF_RS04465	OG1RF_10852	galR	LacI family transcriptional regulator	274.473	349.917	280.589	275.656	233.999	237.134	215.107	161.822	-0.462275	7.95644	0.00812883	0.0115717
OG1RF_RS04470	OG1RF_10853		hypothetical protein	11.5048	17.6493	18.981	16.9262	4.08733	1.52009	3.70874	2.5686	-2.35596	3.81596	4.15202e-05	7.08334e-05
OG1RF_RS04475	OG1RF_10854		hypothetical protein	173.395	181.865	233.549	177	4.08733	3.04018	3.70874	5.1372	-5.57254	6.71052	1.41223e-63	1.11769e-62
OG1RF_RS04480	OG1RF_10855		acetyltransferase	765.072	895.512	986.189	931.426	7.15282	4.56027	3.70874	10.2744	-7.13721	8.73432	4.09245e-187	2.30245e-185
OG1RF_RS04485	OG1RF_10856		adenylyltransferase	1602.46	1456.45	1496.2	1582.36	9.19648	3.04018	11.1262	10.2744	-7.52761	9.4739	1.89478e-158	6.71737e-157
OG1RF_RS04490	OG1RF_10857		GNAT family acetyltransferase	755.211	756.62	709.726	755.393	5.10916	0	0	2.5686	-8.2474	8.4848	7.56983e-252	1.39934e-249
OG1RF_RS04495	OG1RF_10858	emeA	multidrug resistance protein	165.177	194.143	173.305	188.123	98.0958	80.5648	85.3011	74.4894	-1.0721	7.082	4.2223e-08	8.44459e-08
OG1RF_RS04500	OG1RF_10859	dinB2	excinuclease ABC subunit A	173.395	188.771	174.13	159.59	45.9824	51.6831	31.5243	64.215	-1.86878	6.84222	1.21417e-21	3.79501e-21
OG1RF_RS04505	OG1RF_10860		hypothetical protein	32.871	42.9723	26.4084	27.5656	11.2401	13.6808	9.27186	15.4116	-1.40034	4.73975	0.00043074	0.000688121
OG1RF_RS04510	OG1RF_10861		hypothetical protein	1541.65	1269.99	1143.81	907.246	11.2401	13.6808	18.5437	12.843	-6.45004	9.1442	1.0089e-112	1.77622e-111
OG1RF_RS04515	OG1RF_10862		hypothetical protein	1644.37	1583.84	1612.56	1441.63	20.4366	18.2411	22.2525	17.9802	-6.29611	9.48374	2.33825e-243	3.78212e-241
OG1RF_RS04520	OG1RF_10863		universal stress protein A	4865.73	4413.87	4921.87	5012.58	74.5937	66.884	63.0486	46.2348	-6.2216	10.9566	1.9911e-166	8.17931e-165
OG1RF_RS04525	OG1RF_10864		hypothetical protein	849.715	999.106	940.8	825.032	9.19648	3.04018	18.5437	2.5686	-6.70036	8.74981	1.00111e-192	7.19688e-191
OG1RF_RS04530	OG1RF_10865	bltD	spermine/spermidine acetyltransferase	90.3952	86.712	86.6526	83.6639	41.8951	47.1228	33.3787	59.0778	-0.959977	6.12776	5.90007e-05	9.99305e-05
OG1RF_RS04535	OG1RF_10866		thioredoxin	1.64355	0.767363	1.65053	3.86885	17.3711	22.8013	27.8156	59.0778	3.80777	3.91721	1.08453e-07	2.1215e-07
OG1RF_RS04540	OG1RF_10867		membrane protein	3297.78	4034.03	5033.28	5159.11	279.982	255.375	304.117	274.84	-3.97526	10.8919	1.49959e-90	1.8569e-89
OG1RF_RS04545	OG1RF_10868	ebpR	hypothetical protein	14.7919	15.3473	7.42737	8.22131	81.7465	68.404	81.5924	102.744	2.86443	5.55464	1.59811e-13	3.91287e-13
OG1RF_RS04550	OG1RF_10869	ebpA	hypothetical protein	437.184	498.786	424.185	441.049	9151.52	8600.67	9553.72	7066.22	4.25415	11.7674	4.39949e-109	7.34573e-108
OG1RF_RS04555	OG1RF_10870	ebpB	cell wall surface anchor protein	488.956	587.032	532.295	517.942	5139.81	5078.62	5273.83	3991.6	3.19655	11.0919	1.11711e-106	1.78462e-105
OG1RF_RS04560	OG1RF_10871	ebpC	cell wall surface anchor protein	1092.14	1169.46	1061.29	1131.16	8443.39	9234.55	9320.07	7325.65	2.94597	11.8564	2.82929e-64	2.26694e-63
OG1RF_RS04565	OG1RF_10872	srtC	class C sortase	31.2274	49.1112	42.0884	32.4016	202.323	148.969	189.146	190.076	2.24903	6.84235	3.3922e-36	1.52413e-35
OG1RF_RS04570	OG1RF_10873		hypothetical protein	1.64355	4.60418	2.47579	2.90164	29.6331	24.3214	25.9612	28.2546	3.15984	3.89325	7.53888e-12	1.73582e-11
OG1RF_RS04575	OG1RF_10874		DUF378 domain-containing protein	120.801	155.007	217.044	196.344	15.3275	9.12054	11.1262	17.9802	-3.6927	6.63708	1.27358e-28	4.87579e-28
OG1RF_RS04580	OG1RF_10875	entV	streptococcin A-M57	189.83	253.997	316.901	275.656	1283.42	845.17	765.856	380.153	1.66299	8.93935	2.96868e-07	5.66589e-07
OG1RF_RS04585	OG1RF_10876		hypothetical protein	23.0097	22.2535	19.8063	14.0246	64.3754	36.4822	55.6312	23.1174	1.22249	5.06282	0.00259322	0.00384982
OG1RF_RS04590	OG1RF_10877		hypothetical protein	1.64355	9.20835	4.12631	4.35246	5.10916	7.60045	12.9806	10.2744	0.814767	3.15633	0.160646	0.195648
OG1RF_RS04595	OG1RF_10878	ace	adhesin	47.6629	27.6251	35.4863	36.7541	186.995	282.737	174.311	403.27	2.81791	7.17376	3.00385e-13	7.25184e-13
OG1RF_RS04600	OG1RF_10879		multidrug ABC transporter ATP-binding protein	24.6532	37.6008	41.2631	41.5901	8.17465	4.56027	11.1262	5.1372	-2.28702	4.85404	1.59433e-06	2.92425e-06
OG1RF_RS04605	OG1RF_10880		methylase	46.0194	56.7848	64.3705	54.1639	24.524	31.9219	37.0874	46.2348	-0.691983	5.61253	0.0947402	0.119779
OG1RF_RS04610	OG1RF_10881		hypothetical protein	1.64355	0	0.825263	0.483606	2.04366	1.52009	1.85437	5.1372	1.61799	2.03761	0.101116	0.126972
OG1RF_RS04615	OG1RF_10882		amino acid permease	4.93065	3.83681	2.47579	2.90164	214.585	240.174	272.593	182.371	5.99791	6.86194	5.74723e-131	1.32802e-129
OG1RF_RS04620	OG1RF_10883		hypothetical protein	2.46532	0	0	0.483606	2.04366	0	1.85437	7.7058	1.65681	2.14249	0.115156	0.142868
OG1RF_RS04625	OG1RF_10884		hypothetical protein	1.64355	2.30209	3.30105	4.83606	53.1352	48.6429	35.2331	64.215	3.93284	4.75523	6.28818e-15	1.6209e-14
OG1RF_RS04630	OG1RF_10885		hypothetical protein	0	0	0	0	1.02183	0	0	0	2.05899	1.57437	1	1
OG1RF_RS04635	OG1RF_10886		Fe-S oxidoreductase	654.133	680.651	756.766	727.828	89.9212	69.9241	50.068	84.7638	-3.23785	8.53486	3.24416e-102	4.77038e-101
OG1RF_RS04640	OG1RF_10887		amino acid dehydrogenase	1414.27	1494.05	1494.55	1525.29	254.436	241.694	161.33	226.037	-2.73513	9.57967	4.7601e-75	4.85005e-74
OG1RF_RS04645	OG1RF_10888		lactate utilization protein C	566.203	543.293	551.276	589.033	150.209	180.891	124.243	184.939	-1.81526	8.46456	2.19525e-09	4.64918e-09
OG1RF_RS04650	OG1RF_10889	lepB	signal peptidase I	31.2274	42.2049	27.2337	38.6885	350.488	366.342	478.428	572.798	3.65226	7.79297	7.22037e-25	2.44906e-24
OG1RF_RS04655	OG1RF_10890	rexB	ATP-dependent helicase	775.755	764.293	781.524	814.877	803.159	819.328	743.603	865.618	0.0410474	9.48282	0.712183	0.758178
OG1RF_RS04660	OG1RF_10891	addA	helicase-exonuclease AddAB subunit AddA	1205.54	1136.46	1051.38	1166.46	1068.84	1203.91	1034.74	1202.1	-0.0180158	9.97949	0.879007	0.919511
OG1RF_RS04665	OG1RF_10892		HxlR family transcriptional regulator	550.589	639.213	705.6	711.869	131.816	142.888	152.058	210.625	-2.06192	8.58159	1.03159e-35	4.5715e-35
OG1RF_RS04670	OG1RF_10893	pheS	phenylalanine--tRNA ligase subunit alpha	92.8606	94.3856	116.362	100.59	74.5937	85.125	79.738	66.7836	-0.389712	6.4998	0.0280154	0.0378216
	OG1RF_10894			237.493	213.327	211.267	220.041	519.09	571.554	509.952	467.485	1.23429	8.43163	1.57294e-25	5.48621e-25
OG1RF_RS04680	OG1RF_10895		amino acid ABC transporter permease	16.4355	14.5799	18.1558	12.5738	77.6592	51.6831	68.6118	82.1952	2.18485	5.34657	2.47653e-13	6.0068e-13
OG1RF_RS04685	OG1RF_10896		glutamine ABC transporter permease	15.6137	18.4167	13.2042	8.70491	43.9387	38.0022	57.4855	43.6662	1.71948	4.90454	1.15773e-05	2.02857e-05
OG1RF_RS04690	OG1RF_10897		glutamine ABC transporter substrate-binding protein	39.4452	28.3924	22.2821	26.1147	90.943	77.5246	81.5924	97.6068	1.57877	5.82169	1.42965e-08	2.93179e-08
	OG1RF_10898	glnQ	ABC transporter ATP-binding protein	13.9702	23.7882	14.8547	14.5082	27.5894	15.2009	27.8156	38.529	0.670776	4.53788	0.0995765	0.125403
OG1RF_RS04700	OG1RF_10899	racE	glutamate racemase	200.513	196.445	178.257	176.033	346.401	376.982	400.544	375.016	0.993967	8.04623	4.58149e-19	1.34432e-18
OG1RF_RS04705	OG1RF_10900	rph	ribonuclease PH	779.864	754.317	806.282	788.278	678.496	829.969	673.137	541.975	-0.195376	9.36643	0.198283	0.237133
OG1RF_RS04710	OG1RF_10901		phosphodiesterase	457.729	342.244	401.078	383.983	389.318	372.422	389.418	441.799	0.0021271	8.53212	0.976675	1
OG1RF_RS04715	OG1RF_10902		DeoR family transcriptional regulator	349.254	340.709	331.756	334.172	5.10916	1.52009	5.56312	15.4116	-5.81649	7.47824	9.30085e-105	1.44135e-103
OG1RF_RS04720	OG1RF_10903	ulaG	L-ascorbate-6-phosphate lactonase	10.6831	12.2778	11.5537	10.6393	5.10916	4.56027	7.41749	7.7058	-0.905877	3.73111	0.144739	0.177361
OG1RF_RS04725	OG1RF_10904		PTS ascorbate transporter subunit IIA	5.75242	3.83681	2.47579	2.41803	5.10916	3.04018	14.835	23.1174	1.56509	3.18945	0.0430453	0.0568664
OG1RF_RS04730	OG1RF_10905	ulaA	PTS ascorbate transporter subunit IIC	18.9008	7.67363	9.07789	10.1557	7.15282	0	11.1262	12.843	-0.632584	3.65029	0.350458	0.40132
OG1RF_RS04735	OG1RF_10906	sgaB	PTS ascorbate transporter subunit IIB	2.46532	4.60418	7.42737	6.77049	1.02183	0	0	5.1372	-2.05136	2.83225	0.0437675	0.0577615
	OG1RF_10907	ulaD	orotidine 5'-phosphate decarboxylase	12.3266	9.20835	6.6021	6.28688	3.06549	1.52009	3.70874	7.7058	-1.20539	3.27308	0.0996939	0.12549
OG1RF_RS04745	OG1RF_10908	sgbU	L-xylulose 5-phosphate 3-epimerase	12.3266	16.1146	16.5053	13.541	3.06549	0	3.70874	10.2744	-1.95507	3.87905	0.00416023	0.00607258
	OG1RF_10909	araD	ribulose-5-phosphate 4-epimerase	28.7621	30.6945	19.8063	27.5656	5.10916	9.12054	16.6893	2.5686	-1.6597	4.5158	0.0027263	0.00403608
OG1RF_RS04755	OG1RF_10910		CBS domain-containing protein	4.93065	9.20835	3.30105	4.83606	45.9824	59.2835	87.1555	43.6662	3.38031	4.93315	1.48411e-09	3.16642e-09
OG1RF_RS04760	OG1RF_10911	dapD	2,3,4,5-tetrahydropyridine-2,6-dicarboxylate N-acetyltransferase	22.1879	13.8125	14.0295	13.541	205.388	223.453	302.263	326.212	4.05044	7.00757	6.62222e-48	3.86869e-47
OG1RF_RS04765	OG1RF_10912	hipO	acetyldiaminopimelate deacetylase	9.03952	9.97571	16.5053	10.1557	211.519	164.17	315.243	277.409	4.39706	6.87202	8.54022e-37	3.89808e-36
OG1RF_RS04770	OG1RF_10913		mechanosensitive ion channel protein MscS	87.1081	88.2467	84.1768	84.1475	487.414	592.835	491.409	513.72	2.5998	8.18515	4.14784e-18	1.17833e-17
OG1RF_RS04775	OG1RF_10914		hypothetical protein	6.5742	3.06945	5.77684	2.90164	17.3711	15.2009	16.6893	15.4116	1.83024	3.56158	0.00352267	0.00518288
OG1RF_RS04780	OG1RF_10915	dkgB	glyoxal reductase	9571.21	10205.2	10992.5	11684.4	876.731	905.974	802.943	1045.42	-3.55051	12.1166	9.10651e-147	2.67814e-145
OG1RF_RS04785	OG1RF_10916	puuD	gamma-glutamyl-gamma-aminobutyrate hydrolase	21.3661	20.7188	23.9326	25.1475	36.7859	31.9219	38.9418	43.6662	0.715858	5.02867	0.0917605	0.116239
OG1RF_RS04790	OG1RF_10917	gloA5	lactoylglutathione lyase	512.788	478.067	538.897	513.106	102.183	79.0447	79.738	107.881	-2.47043	8.19556	4.80767e-73	4.59124e-72
OG1RF_RS04795	OG1RF_10918		NUDIX hydrolase	275.295	311.549	353.213	312.41	263.632	224.973	213.253	233.743	-0.411329	8.0337	0.00111177	0.00170252
OG1RF_RS04800	OG1RF_10919	yidA	sugar phosphate phosphatase	1700.25	1719.66	1741.3	1849.79	755.133	816.288	812.215	829.658	-1.12823	10.1109	5.00189e-24	1.6768e-23
OG1RF_RS04805	OG1RF_10920		phosphohydrolase	1495.63	1393.53	1363.33	1431.96	790.897	995.659	817.778	950.382	-0.680248	9.96372	6.44902e-09	1.33735e-08
OG1RF_RS04810	OG1RF_10921		lipoate-protein ligase A family protein	321.314	326.129	291.318	323.049	355.597	399.784	369.02	421.25	0.291252	8.40903	0.339522	0.389833
OG1RF_RS04815	OG1RF_10922		hypothetical protein	71.4944	77.5036	101.507	82.6967	175.755	170.25	129.806	141.273	0.897825	6.87602	0.000164378	0.000271134
OG1RF_RS04820	OG1RF_10923	rpoE	DNA-directed RNA polymerase subunit delta	559.629	701.369	807.107	850.664	843.011	798.047	671.283	608.758	0.00237244	9.39249	0.996463	1
OG1RF_RS04825	OG1RF_10924	pyrG	CTP synthetase	381.304	407.47	414.282	475.869	276.916	237.134	270.738	197.782	-0.765148	8.34737	6.80518e-05	0.000114586
OG1RF_RS04830	OG1RF_10925	pbp1A	penicillin-binding protein 1A	235.849	250.928	177.432	231.647	1317.14	1681.22	1526.15	1356.22	2.71353	9.58405	1.74528e-26	6.28202e-26
	OG1RF_10926	recU	Holliday junction resolvase RecU	12.3266	18.4167	24.7579	17.8934	73.5719	65.3639	64.903	69.3522	1.8963	5.39125	1.35977e-12	3.21083e-12
OG1RF_RS04840	OG1RF_10927		hypothetical protein	334.462	270.112	331.756	298.385	66.419	77.5246	64.903	53.9406	-2.2073	7.54934	5.71751e-42	2.9359e-41
OG1RF_RS04845	OG1RF_10928	gpsB	cell division protein DivIVA	1011.6	945.391	907.789	926.106	338.226	381.543	363.457	303.095	-1.44478	9.20145	5.67029e-36	2.52577e-35
OG1RF_RS04850	OG1RF_10929		RNA methyltransferase	144.632	138.125	119.663	152.82	616.164	690.121	556.312	495.74	2.08771	8.39425	2.6577e-45	1.48877e-44
OG1RF_RS04855	OG1RF_10930	taq	thermostable carboxypeptidase	254.75	259.369	259.958	242.287	987.089	1039.74	853.011	693.522	1.81979	9.01743	7.03348e-32	2.92647e-31
OG1RF_RS04860	OG1RF_10931	dnaD	DNA replication protein DnaD	149.563	122.011	114.712	130.09	533.396	623.237	471.01	387.859	1.96812	8.21838	5.15936e-18	1.46088e-17
OG1RF_RS04865	OG1RF_10932	nth	endonuclease III	364.046	338.407	408.505	378.18	587.553	603.476	480.282	526.563	0.566898	8.72929	3.03881e-06	5.46901e-06
OG1RF_RS04870	OG1RF_10933		GntR family transcriptional regulator	562.916	481.904	500.935	540.188	53.1352	48.6429	51.9224	59.0778	-3.30391	8.13039	5.04342e-108	8.15774e-107
OG1RF_RS04875	OG1RF_10934		peptidase M20	1862.96	1996.68	1886.55	1999.71	100.139	100.326	87.1555	115.587	-4.27222	9.81641	2.03586e-167	8.49807e-166
OG1RF_RS04880	OG1RF_10935	ansB	N(4)-(beta-N-acetylglucosaminyl)-L-asparaginase	106.009	53.7154	84.1768	85.1147	5.10916	4.56027	7.41749	17.9802	-3.38517	5.69896	9.07157e-15	2.33372e-14
OG1RF_RS04885	OG1RF_10936	celA4	PTS sugar transporter subunit IIB	23.0097	16.1146	16.5053	23.2131	0	3.04018	1.85437	0	-3.92638	4.01428	1.91564e-07	3.70252e-07
OG1RF_RS04890	OG1RF_10937	celB	PTS cellobiose transporter subunit IIC	45.1976	39.9029	57.7684	73.5082	6.13099	6.08036	11.1262	10.2744	-2.73961	5.27724	1.21692e-08	2.5015e-08
	OG1RF_10938			1.64355	4.60418	8.25263	6.77049	0	3.04018	0	0	-2.60559	2.73374	0.00727725	0.0103995
	OG1RF_10939			3.2871	3.83681	2.47579	5.80328	1.02183	0	0	0	-3.0323	2.52971	0.0105573	0.0148733
OG1RF_RS04900	OG1RF_10940	dnaQ	ATP-dependent helicase	253.928	251.695	246.754	260.18	199.257	188.491	213.253	313.369	-0.171839	7.9894	0.322998	0.373012
OG1RF_RS04905	OG1RF_10941	ansB2	L-asparaginase	110.94	134.288	100.682	118.484	74.5937	106.406	87.1555	118.156	-0.294885	6.73257	0.153083	0.186876
OG1RF_RS04910	OG1RF_10942		phosphohydrolase	52.5936	59.8543	71.7979	62.8688	58.2444	50.163	53.7768	61.6464	-0.146154	5.96024	0.683236	0.729462
OG1RF_RS04915	OG1RF_10943	trpF	YajQ family cyclic di-GMP-binding protein	112.583	123.545	147.722	158.139	147.144	127.688	122.389	105.313	-0.0958663	7.03864	0.620286	0.669992
OG1RF_RS04920	OG1RF_10944		membrane protein	15.6137	16.882	24.7579	23.2131	38.8296	36.4822	40.7962	33.3918	0.889505	4.91652	0.0126499	0.017658
OG1RF_RS04925	OG1RF_10945	fbaB	fructose-1,6-bisphosphate aldolase, class II	4753.15	5739.87	5875.05	6420.36	2838.65	2470.15	2190.01	1846.82	-1.28442	11.6121	1.94765e-11	4.4099e-11
OG1RF_RS04935	OG1RF_10946	murA	UDP-N-acetylglucosamine 1-carboxyvinyltransferase	26.2968	31.4619	33.0105	31.918	194.148	296.418	174.311	192.645	2.80127	6.85099	1.35064e-27	5.00064e-27
OG1RF_RS04940	OG1RF_10947	rho	transcription termination factor Rho	78.8904	82.1078	85.8273	84.1475	581.422	796.527	597.108	711.502	3.01811	8.49329	3.50595e-25	1.20657e-24
OG1RF_RS04945	OG1RF_10948	rpmE	50S ribosomal protein L31 type B	753.568	778.873	1246.15	1152.43	1818.86	1673.62	1917.42	1810.86	0.876608	10.2111	1.15419e-05	2.02374e-05
OG1RF_RS04950	OG1RF_10949		cell surface protein	0	0.767363	0.825263	3.38524	6.13099	1.52009	3.70874	7.7058	1.62176	2.47263	0.0426607	0.0564158
OG1RF_RS04955	OG1RF_10950		hypothetical protein	2.46532	0.767363	0.825263	0	1.02183	0	1.85437	2.5686	0.351598	1.99681	1	1
OG1RF_RS04960	OG1RF_10951	cscK	fructokinase	1448.79	1437.27	1480.52	1578.01	72.55	62.3237	90.8642	120.724	-4.15575	9.4677	1.55837e-141	4.15075e-140
OG1RF_RS04965	OG1RF_10952		hypothetical protein	14571.7	15903.6	19112.3	17067.4	688.714	667.319	723.205	1024.87	-4.42845	12.6477	7.81211e-82	8.90649e-81
OG1RF_RS04970	OG1RF_10953	nfsA	NADPH-dependent oxidoreductase	32.0492	33.764	43.7389	46.9098	65.3972	62.3237	76.0292	79.6266	0.832558	5.78418	0.00161906	0.00244608
OG1RF_RS04975	OG1RF_10954	luxS	S-ribosylhomocysteine lyase	78.0686	145.032	141.12	137.344	103.205	74.4844	87.1555	61.6464	-0.599032	6.72234	0.0192192	0.0263869
OG1RF_RS04980	OG1RF_10955	asd	aspartate-semialdehyde dehydrogenase	69.8509	67.5279	70.1473	73.9918	376.034	469.708	370.874	339.055	2.46594	7.76369	1.92928e-42	1.00665e-41
OG1RF_RS04985	OG1RF_10956	dapA	4-hydroxy-tetrahydrodipicolinate synthase	79.7122	73.6668	70.9726	78.3442	469.021	557.873	432.069	434.093	2.64492	7.9954	2.99242e-68	2.61635e-67
[truncated: 1,632 more rows]

## Sheet: 3_whole genome comparison
Supplementary file 1 (Sheet 3) Accessory genes of E. faecalis wild-type OG1RF and OG1X identified from whole genome comparison.
[truncated: 95 more rows]

[truncated: 7 more sheets: 4_tnseq_3dpi, 5_with galactose, 6_unique DEG swapped, 7_unique DEG no swapped, 8_without mannose or galactose, 9_with mannose, 10_genes removed from w mannose]
